# Supplementary material for: Seven new species of jumping spiders (Araneae, Salticidae) from Xishuangbanna, China
Source: Zookeys. 2020 Sep 16;968:43–69. doi: 10.3897/zookeys.968.55047 (PMC7511456; doi:10.3897/zookeys.968.55047)
Supplement: XML Treatment for Charippus [file zookeys.968.55047-treatment1.xml]

<!DOCTYPE tp:taxon-treatment
  PUBLIC "-//TaxonX//DTD Taxonomic Treatment Publishing DTD v0 20100105//EN" "tax-treatment-NSO.dtd">
<tp:taxon-treatment xmlns:tp="http://www.plazi.org/taxpub"><tp:treatment-meta><kwd-group><label>Taxon classification</label><kwd><named-content xmlns:xlink="http://www.w3.org/1999/xlink" content-type="kingdom">Animalia</named-content></kwd><kwd><named-content xmlns:xlink="http://www.w3.org/1999/xlink" content-type="order">Araneae</named-content></kwd><kwd><named-content xmlns:xlink="http://www.w3.org/1999/xlink" content-type="family">Salticidae</named-content></kwd></kwd-group><mixed-citation publication-type="journal"><person-group><name><surname>Wang</surname><given-names>Cheng</given-names></name><name><surname>Li</surname><given-names>Shuqiang</given-names></name></person-group><article-title>Seven new species of jumping spiders (<tp:taxon-name><tp:taxon-name-part taxon-name-part-type="order">Araneae</tp:taxon-name-part></tp:taxon-name>, <tp:taxon-name><tp:taxon-name-part taxon-name-part-type="family">Salticidae</tp:taxon-name-part></tp:taxon-name>) from Xishuangbanna, China</article-title><source>Zookeys</source><day>16</day><month>9</month><year>2020</year><volume>968</volume><fpage>43</fpage><lpage>69</lpage><pub-id pub-id-type="doi">10.3897/zookeys.968.55047</pub-id></mixed-citation></tp:treatment-meta><tp:nomenclature><label>Genus</label><tp:taxon-name><object-id xmlns:xlink="http://www.w3.org/1999/xlink" content-type="arpha" xlink:type="simple">E54410E6-FABE-5A86-8932-9927A95AC2DC</object-id>
              <tp:taxon-name-part taxon-name-part-type="genus" reg="Charippus">Charippus</tp:taxon-name-part>
            </tp:taxon-name><tp:taxon-authority>Thorell, 1895</tp:taxon-authority></tp:nomenclature><tp:treatment-sec sec-type="type species" id="SECID0ECKAC"><title>Type species.</title><p><italic><tp:taxon-name><tp:taxon-name-part taxon-name-part-type="genus" reg="Charippus">Charippus</tp:taxon-name-part> <tp:taxon-name-part taxon-name-part-type="species" reg="errans">errans</tp:taxon-name-part></tp:taxon-name></italic> Thorell, 1895</p></tp:treatment-sec><tp:treatment-sec sec-type="comments" id="SECID0ETKAC"><title>Comments.</title><p>This monotypic genus is only known from the descriptions of the generotype male (<xref ref-type="bibr" rid="B16">Thorell 1895</xref>; <xref ref-type="bibr" rid="B19">WSC 2020</xref>). <italic><tp:taxon-name><tp:taxon-name-part taxon-name-part-type="genus" reg="Charippus">Charippus</tp:taxon-name-part></tp:taxon-name></italic> is similar to <italic><tp:taxon-name><tp:taxon-name-part taxon-name-part-type="genus" reg="Cytaea">Cytaea</tp:taxon-name-part></tp:taxon-name></italic> Keyserling, 1882 by the general shape of the copulatory organs, especially the spiral embolus and the long and coiled copulatory ducts but can be distinguished by the following: 1) the carapace is slightly narrowed anteriorly vs almost square in <italic><tp:taxon-name><tp:taxon-name-part taxon-name-part-type="genus" reg="Cytaea">Cytaea</tp:taxon-name-part></tp:taxon-name></italic> species; 2) the color of the habitus is dark rather than light, as in <italic><tp:taxon-name><tp:taxon-name-part taxon-name-part-type="genus" reg="Cytaea">Cytaea</tp:taxon-name-part></tp:taxon-name></italic> species, indicating that <italic><tp:taxon-name><tp:taxon-name-part taxon-name-part-type="genus" reg="Charippus">Charippus</tp:taxon-name-part></tp:taxon-name></italic> likely comprises leaf-litter dwellers rather than foliage dwellers, as in <italic><tp:taxon-name><tp:taxon-name-part taxon-name-part-type="genus" reg="Cytaea">Cytaea</tp:taxon-name-part></tp:taxon-name></italic>; 3) the <abbrev xmlns:xlink="http://www.w3.org/1999/xlink" xlink:title="retrolateral tibial apophysis" id="ABBRID0ELMAC" xlink:type="simple">RTA</abbrev> is distinctly longer than in <italic><tp:taxon-name><tp:taxon-name-part taxon-name-part-type="genus" reg="Cytaea">Cytaea</tp:taxon-name-part></tp:taxon-name></italic> species; 4) the male chelicerae only have two promarginal teeth vs at least three promarginal teeth in <italic><tp:taxon-name><tp:taxon-name-part taxon-name-part-type="genus" reg="Cytaea">Cytaea</tp:taxon-name-part></tp:taxon-name></italic> species; 5) the epigyne lacks a distinct median septum, which is present in <italic><tp:taxon-name><tp:taxon-name-part taxon-name-part-type="genus" reg="Cytaea">Cytaea</tp:taxon-name-part></tp:taxon-name></italic> species.</p></tp:treatment-sec><ref-list><ref id="B16"><mixed-citation xmlns:xlink="http://www.w3.org/1999/xlink" xlink:type="simple"><person-group><name name-style="western"><surname>Thorell</surname><given-names>T</given-names></name></person-group> (<year>1895</year>) Descriptive Catalogue of the Spiders of Burma, Based upon the Collection Made by Eugene W. Oates and Preserved in the British Museum. London, 406 pp.</mixed-citation></ref><ref id="B19"><mixed-citation xmlns:xlink="http://www.w3.org/1999/xlink" xlink:type="simple"><institution xlink:type="simple">WSC</institution> (<year>2020</year>) World Spider Catalog, version 21.5. Natural History Museum Bern. <ext-link xlink:type="simple" ext-link-type="uri" xlink:href="http://wsc.nmbe.ch">http://wsc.nmbe.ch</ext-link> [2020-8-23]</mixed-citation></ref></ref-list></tp:taxon-treatment>
