# Supplementary material for: Seven new species of jumping spiders (Araneae, Salticidae) from Xishuangbanna, China
Source: Zookeys. 2020 Sep 16;968:43–69. doi: 10.3897/zookeys.968.55047 (PMC7511456; doi:10.3897/zookeys.968.55047)
Supplement: XML Treatment for Charippus yinae [file zookeys.968.55047-treatment2.xml]

<!DOCTYPE tp:taxon-treatment
  PUBLIC "-//TaxonX//DTD Taxonomic Treatment Publishing DTD v0 20100105//EN" "tax-treatment-NSO.dtd">
<tp:taxon-treatment xmlns:tp="http://www.plazi.org/taxpub"><tp:treatment-meta><kwd-group><label>Taxon classification</label><kwd><named-content xmlns:xlink="http://www.w3.org/1999/xlink" content-type="kingdom">Animalia</named-content></kwd><kwd><named-content xmlns:xlink="http://www.w3.org/1999/xlink" content-type="order">Araneae</named-content></kwd><kwd><named-content xmlns:xlink="http://www.w3.org/1999/xlink" content-type="family">Salticidae</named-content></kwd></kwd-group><mixed-citation publication-type="journal"><person-group><name><surname>Wang</surname><given-names>Cheng</given-names></name><name><surname>Li</surname><given-names>Shuqiang</given-names></name></person-group><article-title>Seven new species of jumping spiders (<tp:taxon-name><tp:taxon-name-part taxon-name-part-type="order">Araneae</tp:taxon-name-part></tp:taxon-name>, <tp:taxon-name><tp:taxon-name-part taxon-name-part-type="family">Salticidae</tp:taxon-name-part></tp:taxon-name>) from Xishuangbanna, China</article-title><source>Zookeys</source><day>16</day><month>9</month><year>2020</year><volume>968</volume><fpage>43</fpage><lpage>69</lpage><pub-id pub-id-type="doi">10.3897/zookeys.968.55047</pub-id></mixed-citation></tp:treatment-meta><tp:nomenclature><tp:taxon-name><object-id xmlns:xlink="http://www.w3.org/1999/xlink" content-type="arpha" xlink:type="simple">00F9EBBD-7759-5A93-8837-0A255A7A68C3</object-id>
              <tp:taxon-name-part taxon-name-part-type="genus" reg="Charippus">Charippus</tp:taxon-name-part>
              <tp:taxon-name-part taxon-name-part-type="species" reg="yinae">yinae</tp:taxon-name-part>
              <object-id xmlns:xlink="http://www.w3.org/1999/xlink" content-type="zoobank" xlink:type="simple">http://zoobank.org/97A61C13-E1F2-49D7-8074-0404C15CDD05</object-id>
            </tp:taxon-name><tp:taxon-status xmlns:xlink="http://www.w3.org/1999/xlink" xlink:type="simple">sp. nov.</tp:taxon-status><xref ref-type="fig" rid="F1">Figs 1</xref><xref ref-type="fig" rid="F2">, 2</xref></tp:nomenclature><tp:treatment-sec sec-type="type material" id="SECID0EUOAC"><title>Type material.</title><p><bold><italic>Holotype</italic></bold> ♂ (<named-content xmlns:xlink="http://www.w3.org/1999/xlink" content-type="dwc:institutional_code" xlink:type="simple">IZCAS</named-content>-Ar40601), China: Yunnan: Xishuangbanna, Mengla County, Menglun Town, Menglun Nature Reserve, Xishuangbanna Tropical Botanical Garden, Leprosy Village (<named-content xmlns:xlink="http://www.w3.org/1999/xlink" content-type="dwc:verbatimCoordinates" xlink:type="simple"><named-content content-type="geo-json" specific-use="{&#34;type&#34;:&#34;Point&#34;,&#34;coordinates&#34;:[101.288333,21.893167]}" id="NCID0EHPAC" xlink:type="simple">21°53.59'N, 101°17.30'E</named-content></named-content>, ca 550 m), 29.04.2019, Y. Tong et al. leg. <bold><italic>Paratypes</italic></bold> 1♀ (<named-content xmlns:xlink="http://www.w3.org/1999/xlink" content-type="dwc:institutional_code" xlink:type="simple">IZCAS</named-content>-Ar40602), same data as holotype; 1♀ (<named-content xmlns:xlink="http://www.w3.org/1999/xlink" content-type="dwc:institutional_code" xlink:type="simple">IZCAS</named-content>-Ar40603), Flower Garden (<named-content xmlns:xlink="http://www.w3.org/1999/xlink" content-type="dwc:verbatimCoordinates" xlink:type="simple"><named-content content-type="geo-json" specific-use="{&#34;type&#34;:&#34;Point&#34;,&#34;coordinates&#34;:[101.756833,21.930000]}" id="NCID0E3PAC" xlink:type="simple">21°55.80'N, 101°45.41'E</named-content></named-content>, ca 530 m), 1.08.2018, C. Wang et al. leg.</p></tp:treatment-sec><tp:treatment-sec sec-type="etymology" id="SECID0ECAAE"><title>Etymology.</title><p>The species name is a patronym in honor of the late Professor Changmin Yin, one of the pioneers of spider taxonomy of China; noun (name) in genitive case.</p></tp:treatment-sec><tp:treatment-sec sec-type="diagnosis" id="SECID0EHAAE"><title>Diagnosis.</title><p>The male of <italic><tp:taxon-name><tp:taxon-name-part taxon-name-part-type="genus" reg="Charippus">Charippus</tp:taxon-name-part> <tp:taxon-name-part taxon-name-part-type="species" reg="yinae">yinae</tp:taxon-name-part></tp:taxon-name></italic> sp. nov. resembles <italic><tp:taxon-name><tp:taxon-name-part taxon-name-part-type="genus" reg="Charippus">C.</tp:taxon-name-part> <tp:taxon-name-part taxon-name-part-type="species" reg="errans">errans</tp:taxon-name-part></tp:taxon-name></italic> Thorell, 1895 by the habitus, shape of the palp, and the cheliceral dentition, but can be easily distinguished by the embolus originating at 9:00 o’clock rather than approximately 11:30 o’clock as in <italic><tp:taxon-name><tp:taxon-name-part taxon-name-part-type="genus" reg="Charippus">C.</tp:taxon-name-part> <tp:taxon-name-part taxon-name-part-type="species" reg="errans">errans</tp:taxon-name-part></tp:taxon-name></italic> (<xref ref-type="bibr" rid="B18">Wanless 1988</xref>: fig. 40F), and the <abbrev xmlns:xlink="http://www.w3.org/1999/xlink" xlink:title="retrolateral tibial apophysis" id="ABBRID0ESBAE" xlink:type="simple">RTA</abbrev> is curved towards the bulb medially in retrolateral view, instead of curved towards the bulb terminally as in <italic><tp:taxon-name><tp:taxon-name-part taxon-name-part-type="genus" reg="Charippus">C.</tp:taxon-name-part> <tp:taxon-name-part taxon-name-part-type="species" reg="errans">errans</tp:taxon-name-part></tp:taxon-name></italic> (<xref ref-type="bibr" rid="B18">Wanless 1988</xref>: fig. 40H). The female resembles <italic><tp:taxon-name><tp:taxon-name-part taxon-name-part-type="genus" reg="Cytaea">Cytaea</tp:taxon-name-part> <tp:taxon-name-part taxon-name-part-type="species" reg="alburna">alburna</tp:taxon-name-part></tp:taxon-name></italic> Keyserling, 1882 by the very long, coiled copulatory ducts and the small spermathecae but can be easily distinguished by the following: 1) the carapace is slightly narrowed anteriorly rather than almost square as in <italic><tp:taxon-name><tp:taxon-name-part taxon-name-part-type="genus" reg="Cytaea">C.</tp:taxon-name-part> <tp:taxon-name-part taxon-name-part-type="species" reg="alburna">alburna</tp:taxon-name-part></tp:taxon-name></italic> (<xref ref-type="bibr" rid="B3">Davies and Żabka 1989</xref>: 226); 2) the median septum is absent vs present in <italic><tp:taxon-name><tp:taxon-name-part taxon-name-part-type="genus" reg="Cytaea">C.</tp:taxon-name-part> <tp:taxon-name-part taxon-name-part-type="species" reg="alburna">alburna</tp:taxon-name-part></tp:taxon-name></italic> (<xref ref-type="bibr" rid="B3">Davies and Żabka 1989</xref>: 226); 3) the chelicerae have only two promarginal teeth vs three promarginal teeth as in <italic><tp:taxon-name><tp:taxon-name-part taxon-name-part-type="genus" reg="Cytaea">C.</tp:taxon-name-part> <tp:taxon-name-part taxon-name-part-type="species" reg="alburna">alburna</tp:taxon-name-part></tp:taxon-name></italic> (<xref ref-type="bibr" rid="B3">Davies and Żabka 1989</xref>: 226).</p></tp:treatment-sec><tp:treatment-sec sec-type="description" id="SECID0E4DAE"><title>Description.</title><p><bold>Male</bold> (Figs <xref ref-type="fig" rid="F1">1</xref>, <xref ref-type="fig" rid="F2">2C, D, F, G</xref>). Total length 3.91. Carapace 1.98 long, 1.56 wide. Abdomen 2.04 long, 1.48 wide. Clypeus 0.10 high. Eye sizes and inter-distances: <abbrev xmlns:xlink="http://www.w3.org/1999/xlink" xlink:title="anterior median eye" id="ABBRID0ENEAE" xlink:type="simple">AME</abbrev> 0.38, <abbrev xmlns:xlink="http://www.w3.org/1999/xlink" xlink:title="anterior lateral eye" id="ABBRID0EREAE" xlink:type="simple">ALE</abbrev> 0.22, <abbrev xmlns:xlink="http://www.w3.org/1999/xlink" xlink:title="posterior lateral eye" id="ABBRID0EVEAE" xlink:type="simple">PLE</abbrev> 0.20, <abbrev xmlns:xlink="http://www.w3.org/1999/xlink" xlink:title="anterior eye row width" id="ABBRID0EZEAE" xlink:type="simple">AERW</abbrev> 1.28, <abbrev xmlns:xlink="http://www.w3.org/1999/xlink" xlink:title="posterior eye row width" id="ABBRID0E4EAE" xlink:type="simple">PERW</abbrev> 1.24, <abbrev xmlns:xlink="http://www.w3.org/1999/xlink" xlink:title="eye field length" id="ABBRID0EBFAE" xlink:type="simple">EFL</abbrev> 0.97. Legs: I 3.83 (1.15, 1.61, 0.68, 0.39), II 3.53 (1.07, 1.39, 0.68, 0.39), III 3.78 (1.22, 1.29, 0.88, 0.39), IV 4.27 (1.22, 1.49, 1.07, 0.49). Carapace dark brown, with an irregular red area in the middle of the thoracic part, bearing dense white setae on the cheeks and white and golden setae dorsally. Clypeus dark, with sparse white setae. Fovea longitudinal, dark. Chelicerae red to dark brown, with two promarginal teeth and one retromarginal fissident with two cusps. Endites red-brown, paler inner margin. Labium dark brown. Sternum somewhat shield-shaped, with sparse setae. Legs I red to dark brown; other legs yellow, with dark markings. Abdomen suboval, dorsum hirsute, with two pairs of faint pale patches anteriorly and a pair of posterolateral falcate bands followed by several chevrons; venter dark anteriorly, covered by small spots and thin brown setae.</p><fig id="F1" position="float" orientation="portrait"><object-id xmlns:xlink="http://www.w3.org/1999/xlink" content-type="doi" xlink:type="simple">10.3897/zookeys.968.55047.figure1</object-id><object-id xmlns:xlink="http://www.w3.org/1999/xlink" content-type="arpha" xlink:type="simple">51F5DBC3-D09D-5C40-875E-B2A81878D2D7</object-id><label>Figure 1.</label><caption><p>Male palp of the holotype of <italic><tp:taxon-name><tp:taxon-name-part taxon-name-part-type="genus" reg="Charippus">Charippus</tp:taxon-name-part> <tp:taxon-name-part taxon-name-part-type="species" reg="yinae">yinae</tp:taxon-name-part></tp:taxon-name></italic> sp. nov. <bold>A</bold> prolateral <bold>B</bold> retrolateral <bold>C</bold> ventral <bold>D</bold> dorsal. Scale bars: 0.1.</p></caption><graphic xmlns:xlink="http://www.w3.org/1999/xlink" xlink:href="zookeys-968-043-g001.jpg" position="float" orientation="portrait" xlink:type="simple" id="oo_453066.jpg"><uri content-type="original_file" xlink:type="simple">https://binary.pensoft.net/fig/453066</uri></graphic></fig><p><bold><italic>Palp</italic></bold> (Fig. <xref ref-type="fig" rid="F1">1A–D</xref>): tibia wider than long in ventral view, with a <abbrev xmlns:xlink="http://www.w3.org/1999/xlink" xlink:title="retrolateral tibial apophysis" id="ABBRID0EQGAE" xlink:type="simple">RTA</abbrev> approximately two times the tibial length, slightly curved medially and blunt at the tip in retrolateral view; cymbium hirsute, proximodorsally with a small process (Fig. <xref ref-type="fig" rid="F1">1D</xref>, <abbrev xmlns:xlink="http://www.w3.org/1999/xlink" xlink:title="cymbial process" id="ABBRID0EYGAE" xlink:type="simple">CP</abbrev>) near the <abbrev xmlns:xlink="http://www.w3.org/1999/xlink" xlink:title="retrolateral tibial apophysis" id="ABBRID0E3GAE" xlink:type="simple">RTA</abbrev> base; bulb swollen, with sperm duct strongly curved retrolaterally; embolus originating at around 9:00 o’clock, coiled 1.5 times.</p><p><bold>Female</bold> (Fig. <xref ref-type="fig" rid="F2">2A, B, E</xref>). Total length 3.83. Carapace 1.83 long, 1.38 wide. Abdomen 2.13 long, 1.45 wide. Clypeus 0.10 high. Eye sizes and inter-distances: <abbrev xmlns:xlink="http://www.w3.org/1999/xlink" xlink:title="anterior median eye" id="ABBRID0EIHAE" xlink:type="simple">AME</abbrev> 0.36, <abbrev xmlns:xlink="http://www.w3.org/1999/xlink" xlink:title="anterior lateral eye" id="ABBRID0EMHAE" xlink:type="simple">ALE</abbrev> 0.23, <abbrev xmlns:xlink="http://www.w3.org/1999/xlink" xlink:title="posterior lateral eye" id="ABBRID0EQHAE" xlink:type="simple">PLE</abbrev> 0.21, <abbrev xmlns:xlink="http://www.w3.org/1999/xlink" xlink:title="anterior eye row width" id="ABBRID0EUHAE" xlink:type="simple">AERW</abbrev> 1.20, <abbrev xmlns:xlink="http://www.w3.org/1999/xlink" xlink:title="posterior eye row width" id="ABBRID0EYHAE" xlink:type="simple">PERW</abbrev> 1.14, <abbrev xmlns:xlink="http://www.w3.org/1999/xlink" xlink:title="eye field length" id="ABBRID0E3HAE" xlink:type="simple">EFL</abbrev> 0.88. Legs: I 3.08 (0.98, 1.27, 0.49, 0.34), II 2.88 (0.95, 1.10, 0.49, 0.34), III 3.32 (1.10, 1.15, 0.73, 0.34), IV 3.58 (1.12, 1.29, 0.83, 0.34). Habitus similar to that of male except slightly paler.</p><fig id="F2" position="float" orientation="portrait"><object-id xmlns:xlink="http://www.w3.org/1999/xlink" content-type="doi" xlink:type="simple">10.3897/zookeys.968.55047.figure2</object-id><object-id xmlns:xlink="http://www.w3.org/1999/xlink" content-type="arpha" xlink:type="simple">62E9DE93-49EF-5430-8958-46B7FE700EDC</object-id><label>Figure 2.</label><caption><p><italic><tp:taxon-name><tp:taxon-name-part taxon-name-part-type="genus" reg="Charippus">Charippus</tp:taxon-name-part> <tp:taxon-name-part taxon-name-part-type="species" reg="yinae">yinae</tp:taxon-name-part></tp:taxon-name></italic> sp. nov., female paratype and male holotype <bold>A</bold> epigyne, ventral <bold>B</bold> vulva, dorsal <bold>C</bold> holotype habitus, dorsal <bold>D</bold> holotype habitus, ventral <bold>E</bold> paratype habitus, dorsal <bold>F</bold> holotype carapace, frontal <bold>G</bold> holotype chelicerae, dorsal. Scale bars: 0.1 (<bold>A, B, G</bold>); 0.5 (<bold>C–F</bold>).</p></caption><graphic xmlns:xlink="http://www.w3.org/1999/xlink" xlink:href="zookeys-968-043-g002.jpg" position="float" orientation="portrait" xlink:type="simple" id="oo_453067.jpg"><uri content-type="original_file" xlink:type="simple">https://binary.pensoft.net/fig/453067</uri></graphic></fig><p><bold><italic>Epigyne</italic></bold> (Fig. <xref ref-type="fig" rid="F2">2A, B</xref>): wider than long, with a pair of arc-shaped anterior atrial margins and a pair of lateral atrial margins; copulatory openings small, slit-shaped, located anterolaterally; copulatory ducts very long, curved into a U-shape at the origin, with anterior tubercles and complex coils; spermathecae suboval, separated from each other by almost two times their width; fertilization ducts nearly cordiform.</p></tp:treatment-sec><tp:treatment-sec sec-type="distribution" id="SECID0EVJAE"><title>Distribution.</title><p>Known only from the type locality in Yunnan, China.</p></tp:treatment-sec><ref-list><ref id="B18"><mixed-citation xmlns:xlink="http://www.w3.org/1999/xlink" xlink:type="simple"><person-group><name name-style="western"><surname>Wanless</surname><given-names>FR</given-names></name></person-group> (<year>1988</year>) <article-title>A revision of the spider group <tp:taxon-name><tp:taxon-name-part taxon-name-part-type="subfamily">Astieae</tp:taxon-name-part></tp:taxon-name> (<tp:taxon-name><tp:taxon-name-part taxon-name-part-type="order">Araneae</tp:taxon-name-part></tp:taxon-name>: <tp:taxon-name><tp:taxon-name-part taxon-name-part-type="family">Salticidae</tp:taxon-name-part></tp:taxon-name>) in the Australian region.</article-title><source>New Zealand Journal of Zoology</source><volume>15</volume>: <fpage>81</fpage>–<lpage>172</lpage>. <ext-link xlink:type="simple" ext-link-type="doi" xlink:href="10.1080/03014223.1988.10422611">https://doi.org/10.1080/03014223.1988.10422611</ext-link></mixed-citation></ref><ref id="B3"><mixed-citation xmlns:xlink="http://www.w3.org/1999/xlink" xlink:type="simple"><person-group><name name-style="western"><surname>Davies</surname><given-names>VT</given-names></name><name name-style="western"><surname>Żabka</surname><given-names>M</given-names></name></person-group> (<year>1989</year>) <article-title>Illustrated keys to the genera of jumping spiders (<tp:taxon-name><tp:taxon-name-part taxon-name-part-type="order">Araneae</tp:taxon-name-part></tp:taxon-name>: <tp:taxon-name><tp:taxon-name-part taxon-name-part-type="family">Salticidae</tp:taxon-name-part></tp:taxon-name>) in Australia.</article-title><source>Memoirs of the Queensland Museum</source><volume>27</volume>: <fpage>189</fpage>–<lpage>266</lpage>.</mixed-citation></ref></ref-list></tp:taxon-treatment>
