# Supplementary material for: Seven new species of jumping spiders (Araneae, Salticidae) from Xishuangbanna, China
Source: Zookeys. 2020 Sep 16;968:43–69. doi: 10.3897/zookeys.968.55047 (PMC7511456; doi:10.3897/zookeys.968.55047)
Supplement: XML Treatment for Chinattus [file zookeys.968.55047-treatment3.xml]

<!DOCTYPE tp:taxon-treatment
  PUBLIC "-//TaxonX//DTD Taxonomic Treatment Publishing DTD v0 20100105//EN" "tax-treatment-NSO.dtd">
<tp:taxon-treatment xmlns:tp="http://www.plazi.org/taxpub"><tp:treatment-meta><kwd-group><label>Taxon classification</label><kwd><named-content xmlns:xlink="http://www.w3.org/1999/xlink" content-type="kingdom">Animalia</named-content></kwd><kwd><named-content xmlns:xlink="http://www.w3.org/1999/xlink" content-type="order">Araneae</named-content></kwd><kwd><named-content xmlns:xlink="http://www.w3.org/1999/xlink" content-type="family">Salticidae</named-content></kwd></kwd-group><mixed-citation publication-type="journal"><person-group><name><surname>Wang</surname><given-names>Cheng</given-names></name><name><surname>Li</surname><given-names>Shuqiang</given-names></name></person-group><article-title>Seven new species of jumping spiders (<tp:taxon-name><tp:taxon-name-part taxon-name-part-type="order">Araneae</tp:taxon-name-part></tp:taxon-name>, <tp:taxon-name><tp:taxon-name-part taxon-name-part-type="family">Salticidae</tp:taxon-name-part></tp:taxon-name>) from Xishuangbanna, China</article-title><source>Zookeys</source><day>16</day><month>9</month><year>2020</year><volume>968</volume><fpage>43</fpage><lpage>69</lpage><pub-id pub-id-type="doi">10.3897/zookeys.968.55047</pub-id></mixed-citation></tp:treatment-meta><tp:nomenclature><label>Genus</label><tp:taxon-name><object-id xmlns:xlink="http://www.w3.org/1999/xlink" content-type="arpha" xlink:type="simple">CFA18007-E7EA-531F-B2D1-A17D5DC2D017</object-id>
              <tp:taxon-name-part taxon-name-part-type="genus" reg="Chinattus">Chinattus</tp:taxon-name-part>
            </tp:taxon-name><tp:taxon-authority>Simon, 1876</tp:taxon-authority></tp:nomenclature><tp:treatment-sec sec-type="type species" id="SECID0E1KAE"><title>Type species.</title><p><italic><tp:taxon-name><tp:taxon-name-part taxon-name-part-type="genus" reg="Habrocestoides">Habrocestoides</tp:taxon-name-part> <tp:taxon-name-part taxon-name-part-type="species" reg="szechwanensis">szechwanensis</tp:taxon-name-part></tp:taxon-name></italic> Prószyński, 1992</p></tp:treatment-sec><tp:treatment-sec sec-type="comments" id="SECID0ELLAE"><title>Comments.</title><p>The genus is represented by 17 nominal species restricted to Asia, except <italic><tp:taxon-name><tp:taxon-name-part taxon-name-part-type="genus" reg="Chinattus ">C.</tp:taxon-name-part> <tp:taxon-name-part taxon-name-part-type="species" reg="parvulus">parvulus</tp:taxon-name-part></tp:taxon-name></italic> (Banks, 1895), which is known from the USA and Canada. Diagnostic drawings have been made for all species in the genus, and nearly all have limited distributional ranges: 11 species are endemic, and five species are known only from two countries. Six species are known only from a single sex: two from males and four from females (all from China). To date, 12 species are recorded from China. Of those, eight are endemic (<xref ref-type="bibr" rid="B19">WSC 2020</xref>).</p></tp:treatment-sec><ref-list><ref id="B19"><mixed-citation xmlns:xlink="http://www.w3.org/1999/xlink" xlink:type="simple"><institution xlink:type="simple">WSC</institution> (<year>2020</year>) World Spider Catalog, version 21.5. Natural History Museum Bern. <ext-link xlink:type="simple" ext-link-type="uri" xlink:href="http://wsc.nmbe.ch">http://wsc.nmbe.ch</ext-link> [2020-8-23]</mixed-citation></ref></ref-list></tp:taxon-treatment>
