# Supplementary material for: Seven new species of jumping spiders (Araneae, Salticidae) from Xishuangbanna, China
Source: Zookeys. 2020 Sep 16;968:43–69. doi: 10.3897/zookeys.968.55047 (PMC7511456; doi:10.3897/zookeys.968.55047)
Supplement: XML Treatment for Chinattus inflatus [file zookeys.968.55047-treatment4.xml]

<!DOCTYPE tp:taxon-treatment
  PUBLIC "-//TaxonX//DTD Taxonomic Treatment Publishing DTD v0 20100105//EN" "tax-treatment-NSO.dtd">
<tp:taxon-treatment xmlns:tp="http://www.plazi.org/taxpub"><tp:treatment-meta><kwd-group><label>Taxon classification</label><kwd><named-content xmlns:xlink="http://www.w3.org/1999/xlink" content-type="kingdom">Animalia</named-content></kwd><kwd><named-content xmlns:xlink="http://www.w3.org/1999/xlink" content-type="order">Araneae</named-content></kwd><kwd><named-content xmlns:xlink="http://www.w3.org/1999/xlink" content-type="family">Salticidae</named-content></kwd></kwd-group><mixed-citation publication-type="journal"><person-group><name><surname>Wang</surname><given-names>Cheng</given-names></name><name><surname>Li</surname><given-names>Shuqiang</given-names></name></person-group><article-title>Seven new species of jumping spiders (<tp:taxon-name><tp:taxon-name-part taxon-name-part-type="order">Araneae</tp:taxon-name-part></tp:taxon-name>, <tp:taxon-name><tp:taxon-name-part taxon-name-part-type="family">Salticidae</tp:taxon-name-part></tp:taxon-name>) from Xishuangbanna, China</article-title><source>Zookeys</source><day>16</day><month>9</month><year>2020</year><volume>968</volume><fpage>43</fpage><lpage>69</lpage><pub-id pub-id-type="doi">10.3897/zookeys.968.55047</pub-id></mixed-citation></tp:treatment-meta><tp:nomenclature><tp:taxon-name><object-id xmlns:xlink="http://www.w3.org/1999/xlink" content-type="arpha" xlink:type="simple">485CC0C5-CFD3-576D-9FF0-57B8053ADBE0</object-id>
              <tp:taxon-name-part taxon-name-part-type="genus" reg="Chinattus">Chinattus</tp:taxon-name-part>
              <tp:taxon-name-part taxon-name-part-type="species" reg="inflatus">inflatus</tp:taxon-name-part>
              <object-id xmlns:xlink="http://www.w3.org/1999/xlink" content-type="zoobank" xlink:type="simple">http://zoobank.org/6BD4F191-4595-492A-8794-6480493017BB</object-id>
            </tp:taxon-name><tp:taxon-status xmlns:xlink="http://www.w3.org/1999/xlink" xlink:type="simple">sp. nov.</tp:taxon-status><xref ref-type="fig" rid="F3">Figs 3</xref><xref ref-type="fig" rid="F4">, 4</xref></tp:nomenclature><tp:treatment-sec sec-type="type material" id="SECID0EQNAE"><title>Type material.</title><p><bold><italic>Holotype</italic></bold> ♂ (<named-content xmlns:xlink="http://www.w3.org/1999/xlink" content-type="dwc:institutional_code" xlink:type="simple">IZCAS</named-content>-Ar40604), China: Yunnan: Xishuangbanna, Mengla County, Menglun Town, Menglun Nature Reserve, Xishuangbanna Tropical Botanical Garden, tropical rainforest (<named-content xmlns:xlink="http://www.w3.org/1999/xlink" content-type="dwc:verbatimCoordinates" xlink:type="simple"><named-content content-type="geo-json" specific-use="{&#34;type&#34;:&#34;Point&#34;,&#34;coordinates&#34;:[101.270167,21.920000]}" id="NCID0EDOAE" xlink:type="simple">21°55.20'N, 101°16.21'E</named-content></named-content>, ca 550 m), 30.04.2019, Y. Tong et al. leg. <bold><italic>Paratype</italic></bold> 1♂ (<named-content xmlns:xlink="http://www.w3.org/1999/xlink" content-type="dwc:institutional_code" xlink:type="simple">IZCAS</named-content>-Ar40605), same data as holotype.</p></tp:treatment-sec><tp:treatment-sec sec-type="etymology" id="SECID0EQOAE"><title>Etymology.</title><p>The specific name refers to the inflated femur of the male palp; adjective.</p></tp:treatment-sec><tp:treatment-sec sec-type="diagnosis" id="SECID0EVOAE"><title>Diagnosis.</title><p><italic><tp:taxon-name><tp:taxon-name-part taxon-name-part-type="genus" reg="Chinattus">Chinattus</tp:taxon-name-part> <tp:taxon-name-part taxon-name-part-type="species" reg="inflatus">inflatus</tp:taxon-name-part></tp:taxon-name></italic> sp. nov. resembles <italic><tp:taxon-name><tp:taxon-name-part taxon-name-part-type="genus" reg="Chinattus">C.</tp:taxon-name-part> <tp:taxon-name-part taxon-name-part-type="species" reg="wengnanensis">wengnanensis</tp:taxon-name-part></tp:taxon-name></italic> Cao &amp; Li, 2016 in the general shape of the habitus and male palp but can be easily distinguished by the inflated palpal femur, the femoral apophysis and the long embolus. The new species also resembles species of the genus <italic><tp:taxon-name><tp:taxon-name-part taxon-name-part-type="genus" reg="Grayenulla">Grayenulla</tp:taxon-name-part></tp:taxon-name></italic> Żabka, 1992 by the inflated palpal femur and the femoral apophysis but can be distinguished by leg III, which is one of the shortest legs rather than distinctly the longest as in species of <italic><tp:taxon-name><tp:taxon-name-part taxon-name-part-type="genus" reg="Grayenulla">Grayenulla</tp:taxon-name-part></tp:taxon-name></italic>. Additionally, the clypeus lacks bristles, whereas there are three central bristles in species of <italic><tp:taxon-name><tp:taxon-name-part taxon-name-part-type="genus" reg="Grayenulla">Grayenulla</tp:taxon-name-part></tp:taxon-name></italic> (<xref ref-type="bibr" rid="B24">Żabka 1992</xref>).</p></tp:treatment-sec><tp:treatment-sec sec-type="description" id="SECID0EKQAE"><title>Description.</title><p><bold>Male</bold> (Figs <xref ref-type="fig" rid="F3">3</xref>, <xref ref-type="fig" rid="F4">4</xref>). Total length 2.72. Carapace 1.53 long, 1.14 wide. Abdomen 1.19 long, 0.92 wide. Clypeus 0.10 high. Eye sizes and inter-distances: <abbrev xmlns:xlink="http://www.w3.org/1999/xlink" xlink:title="anterior median eye" id="ABBRID0E1QAE" xlink:type="simple">AME</abbrev> 0.36, <abbrev xmlns:xlink="http://www.w3.org/1999/xlink" xlink:title="anterior lateral eye" id="ABBRID0E5QAE" xlink:type="simple">ALE</abbrev> 0.21, <abbrev xmlns:xlink="http://www.w3.org/1999/xlink" xlink:title="posterior lateral eye" id="ABBRID0ECRAE" xlink:type="simple">PLE</abbrev> 0.17, <abbrev xmlns:xlink="http://www.w3.org/1999/xlink" xlink:title="anterior eye row width" id="ABBRID0EGRAE" xlink:type="simple">AERW</abbrev> 1.13, <abbrev xmlns:xlink="http://www.w3.org/1999/xlink" xlink:title="posterior eye row width" id="ABBRID0EKRAE" xlink:type="simple">PERW</abbrev> 1.08, <abbrev xmlns:xlink="http://www.w3.org/1999/xlink" xlink:title="eye field length" id="ABBRID0EORAE" xlink:type="simple">EFL</abbrev> 0.57. Legs: I 2.82 (0.85, 1.12, 0.46, 0.39), II 2.38 (0.73, 0.85, 0.41, 0.39), III 2.65 (0.85, 0.85, 0.56, 0.39), IV 2.75 (0.88, 0.85, 0.63, 0.39). Carapace brown, dark in eye field, bearing white, thin setae on the lateral submargin, and golden, thin setae on the cheeks and cephalic region. Clypeus dark. Fovea longitudinal, short, bar-shaped. Chelicerae red-brown, with two promarginal teeth and one retromarginal fissident. Endites, labium and sternum paler than chelicerae. Legs red-brown to dark brown, with pale rings on femora and metatarsi. Abdomen suboval, dorsum brown, speckled, with three pairs of irregular white spots and two pairs of muscle depressions; venter darker than dorsum, with a pair of off-white longitudinal bands laterally and a pair of dotted lines medially.</p><fig id="F3" position="float" orientation="portrait"><object-id xmlns:xlink="http://www.w3.org/1999/xlink" content-type="doi" xlink:type="simple">10.3897/zookeys.968.55047.figure3</object-id><object-id xmlns:xlink="http://www.w3.org/1999/xlink" content-type="arpha" xlink:type="simple">2C027384-FCAB-5B7D-B3F2-AD079857AEA8</object-id><label>Figure 3.</label><caption><p>Male palp of the holotype of <italic><tp:taxon-name><tp:taxon-name-part taxon-name-part-type="genus" reg="Chinattus">Chinattus</tp:taxon-name-part> <tp:taxon-name-part taxon-name-part-type="species" reg="inflatus">inflatus</tp:taxon-name-part></tp:taxon-name></italic> sp. nov. <bold>A</bold> prolateral <bold>B</bold> retrolateral <bold>C</bold> ventral <bold>D</bold> bulb, ventral. Scale bars: 0.1.</p></caption><graphic xmlns:xlink="http://www.w3.org/1999/xlink" xlink:href="zookeys-968-043-g003.jpg" position="float" orientation="portrait" xlink:type="simple" id="oo_453068.jpg"><uri content-type="original_file" xlink:type="simple">https://binary.pensoft.net/fig/453068</uri></graphic></fig><fig id="F4" position="float" orientation="portrait"><object-id xmlns:xlink="http://www.w3.org/1999/xlink" content-type="doi" xlink:type="simple">10.3897/zookeys.968.55047.figure4</object-id><object-id xmlns:xlink="http://www.w3.org/1999/xlink" content-type="arpha" xlink:type="simple">2CD0177E-C4AC-53D5-B8AB-3C93C005E143</object-id><label>Figure 4.</label><caption><p><italic><tp:taxon-name><tp:taxon-name-part taxon-name-part-type="genus" reg="Chinattus">Chinattus</tp:taxon-name-part> <tp:taxon-name-part taxon-name-part-type="species" reg="inflatus">inflatus</tp:taxon-name-part></tp:taxon-name></italic> sp. nov., male holotype <bold>A</bold> habitus, dorsal <bold>B</bold> habitus, ventral <bold>C</bold> carapace, frontal <bold>D</bold> chelicerae, dorsal. Scale bars: 0.5 (<bold>A–C</bold>); 0.1 (<bold>D</bold>).</p></caption><graphic xmlns:xlink="http://www.w3.org/1999/xlink" xlink:href="zookeys-968-043-g004.jpg" position="float" orientation="portrait" xlink:type="simple" id="oo_453069.jpg"><uri content-type="original_file" xlink:type="simple">https://binary.pensoft.net/fig/453069</uri></graphic></fig><p><bold><italic>Palp</italic></bold> (Fig. <xref ref-type="fig" rid="F3">3A–D</xref>): femur inflated, more than 1.5 times longer than wide, with a subtriangular retrolateral apophysis proximally; tibia wider than long, with a sclerotized, short <abbrev xmlns:xlink="http://www.w3.org/1999/xlink" xlink:title="retrolateral tibial apophysis" id="ABBRID0EBUAE" xlink:type="simple">RTA</abbrev> extending towards the bulb in retrolateral view and almost completely hidden by the bulb in ventral view; posterior lobe well-developed, with oval margin; embolus flat and straight, tapered to a pointed tip.</p><p><bold>Female.</bold> Unknown.</p></tp:treatment-sec><tp:treatment-sec sec-type="distribution" id="SECID0EJUAE"><title>Distribution.</title><p>Known only from the type locality in Yunnan, China.</p></tp:treatment-sec><tp:treatment-sec sec-type="comments" id="SECID0EOUAE"><title>Comments.</title><p>The species is placed into this genus because it generally resembles <italic><tp:taxon-name><tp:taxon-name-part taxon-name-part-type="genus" reg="Chinattus">C.</tp:taxon-name-part> <tp:taxon-name-part taxon-name-part-type="species" reg="wengnanensis">wengnanensis</tp:taxon-name-part></tp:taxon-name></italic> Cao &amp; Li, 2016. It is described only based on males, and so there is a possibility that it is conspecific to one of the congeners known only from females.</p></tp:treatment-sec><ref-list><ref id="B24"><mixed-citation xmlns:xlink="http://www.w3.org/1999/xlink" xlink:type="simple"><person-group><name name-style="western"><surname>Żabka</surname><given-names>M</given-names></name></person-group> (<year>1992</year>) <article-title><tp:taxon-name><tp:taxon-name-part taxon-name-part-type="family">Salticidae</tp:taxon-name-part></tp:taxon-name> (<tp:taxon-name><tp:taxon-name-part taxon-name-part-type="class">Arachnida</tp:taxon-name-part></tp:taxon-name>: <tp:taxon-name><tp:taxon-name-part taxon-name-part-type="order">Araneae</tp:taxon-name-part></tp:taxon-name>) from Oriental, Australian and Pacific regions, VII. <italic><tp:taxon-name><tp:taxon-name-part taxon-name-part-type="genus">Paraplatoides</tp:taxon-name-part></tp:taxon-name></italic> and <italic><tp:taxon-name><tp:taxon-name-part taxon-name-part-type="genus">Grayenulla</tp:taxon-name-part></tp:taxon-name></italic> – new genera from Australia and New Caledonia.</article-title><source>Records of the Australian Museum</source><volume>44</volume>: <fpage>165</fpage>–<lpage>183</lpage>. <ext-link xlink:type="simple" ext-link-type="doi" xlink:href="10.3853/j.0067-1975.44.1992.31">https://doi.org/10.3853/j.0067-1975.44.1992.31</ext-link></mixed-citation></ref></ref-list></tp:taxon-treatment>
