# Supplementary material for: Seven new species of jumping spiders (Araneae, Salticidae) from Xishuangbanna, China
Source: Zookeys. 2020 Sep 16;968:43–69. doi: 10.3897/zookeys.968.55047 (PMC7511456; doi:10.3897/zookeys.968.55047)
Supplement: XML Treatment for Indomarengo [file zookeys.968.55047-treatment5.xml]

<!DOCTYPE tp:taxon-treatment
  PUBLIC "-//TaxonX//DTD Taxonomic Treatment Publishing DTD v0 20100105//EN" "tax-treatment-NSO.dtd">
<tp:taxon-treatment xmlns:tp="http://www.plazi.org/taxpub"><tp:treatment-meta><kwd-group><label>Taxon classification</label><kwd><named-content xmlns:xlink="http://www.w3.org/1999/xlink" content-type="kingdom">Animalia</named-content></kwd><kwd><named-content xmlns:xlink="http://www.w3.org/1999/xlink" content-type="order">Araneae</named-content></kwd><kwd><named-content xmlns:xlink="http://www.w3.org/1999/xlink" content-type="family">Salticidae</named-content></kwd></kwd-group><mixed-citation publication-type="journal"><person-group><name><surname>Wang</surname><given-names>Cheng</given-names></name><name><surname>Li</surname><given-names>Shuqiang</given-names></name></person-group><article-title>Seven new species of jumping spiders (<tp:taxon-name><tp:taxon-name-part taxon-name-part-type="order">Araneae</tp:taxon-name-part></tp:taxon-name>, <tp:taxon-name><tp:taxon-name-part taxon-name-part-type="family">Salticidae</tp:taxon-name-part></tp:taxon-name>) from Xishuangbanna, China</article-title><source>Zookeys</source><day>16</day><month>9</month><year>2020</year><volume>968</volume><fpage>43</fpage><lpage>69</lpage><pub-id pub-id-type="doi">10.3897/zookeys.968.55047</pub-id></mixed-citation></tp:treatment-meta><tp:nomenclature><label>Genus</label><tp:taxon-name><object-id xmlns:xlink="http://www.w3.org/1999/xlink" content-type="arpha" xlink:type="simple">30B6329B-3447-542F-B63B-8896F435B453</object-id>
              <tp:taxon-name-part taxon-name-part-type="genus" reg="Indomarengo">Indomarengo</tp:taxon-name-part>
            </tp:taxon-name><tp:taxon-authority>Benjamin, 2004</tp:taxon-authority></tp:nomenclature><tp:treatment-sec sec-type="type species" id="SECID0E6VAE"><title>Type species.</title><p><italic><tp:taxon-name><tp:taxon-name-part taxon-name-part-type="genus" reg="Indomarengo">Indomarengo</tp:taxon-name-part> <tp:taxon-name-part taxon-name-part-type="species" reg="sarawakensis">sarawakensis</tp:taxon-name-part></tp:taxon-name></italic> Benjamin, 2004</p></tp:treatment-sec><tp:treatment-sec sec-type="comments" id="SECID0EQWAE"><title>Comments.</title><p>This genus only contains four species, all endemic: one from Borneo, two from Indonesia and one from India. Two are known only from a single sex: <italic><tp:taxon-name><tp:taxon-name-part taxon-name-part-type="genus" reg="Indomarengo">I.</tp:taxon-name-part> <tp:taxon-name-part taxon-name-part-type="species" reg="chandra">chandra</tp:taxon-name-part></tp:taxon-name></italic> Benjamin, 2004 from males and <italic><tp:taxon-name><tp:taxon-name-part taxon-name-part-type="genus" reg="Indomarengo">I.</tp:taxon-name-part> <tp:taxon-name-part taxon-name-part-type="species" reg="thomsoni">thomsoni</tp:taxon-name-part></tp:taxon-name></italic> (Wanless 1978) from females (<xref ref-type="bibr" rid="B19">WSC 2020</xref>). The genus can be distinguished from all other <tp:taxon-name><tp:taxon-name-part taxon-name-part-type="tribe">Ballini</tp:taxon-name-part></tp:taxon-name> genera, except <italic><tp:taxon-name><tp:taxon-name-part taxon-name-part-type="genus" reg="Sadies">Sadies</tp:taxon-name-part></tp:taxon-name></italic> Wanless, 1984, <italic><tp:taxon-name><tp:taxon-name-part taxon-name-part-type="genus" reg="Leikung">Leikung</tp:taxon-name-part></tp:taxon-name></italic> Benjamin, 2004, and <italic><tp:taxon-name><tp:taxon-name-part taxon-name-part-type="genus" reg="Afromarengo">Afromarengo</tp:taxon-name-part></tp:taxon-name></italic> Benjamin, 2004, by the presence of a carapace protuberance. It can be distinguished from <italic><tp:taxon-name><tp:taxon-name-part taxon-name-part-type="genus" reg="Afromarengo">Afromarengo</tp:taxon-name-part></tp:taxon-name></italic> and <italic><tp:taxon-name><tp:taxon-name-part taxon-name-part-type="genus" reg="Leikung">Leikung</tp:taxon-name-part></tp:taxon-name></italic> by the short embolus, which has less than two spirals, and from <italic><tp:taxon-name><tp:taxon-name-part taxon-name-part-type="genus" reg="Sadies">Sadies</tp:taxon-name-part></tp:taxon-name></italic> by the lack of leaf-like carapace scales (<xref ref-type="bibr" rid="B1">Benjamin 2004</xref>).</p></tp:treatment-sec><ref-list><ref id="B19"><mixed-citation xmlns:xlink="http://www.w3.org/1999/xlink" xlink:type="simple"><institution xlink:type="simple">WSC</institution> (<year>2020</year>) World Spider Catalog, version 21.5. Natural History Museum Bern. <ext-link xlink:type="simple" ext-link-type="uri" xlink:href="http://wsc.nmbe.ch">http://wsc.nmbe.ch</ext-link> [2020-8-23]</mixed-citation></ref><ref id="B1"><mixed-citation xmlns:xlink="http://www.w3.org/1999/xlink" xlink:type="simple"><person-group><name name-style="western"><surname>Benjamin</surname><given-names>SP</given-names></name></person-group> (<year>2004</year>) <article-title>Taxonomic revision and phylogenetic hypothesis for the jumping spider subfamily <tp:taxon-name><tp:taxon-name-part taxon-name-part-type="subfamily">Ballinae</tp:taxon-name-part></tp:taxon-name> (<tp:taxon-name><tp:taxon-name-part taxon-name-part-type="order">Araneae</tp:taxon-name-part></tp:taxon-name>, <tp:taxon-name><tp:taxon-name-part taxon-name-part-type="family">Salticidae</tp:taxon-name-part></tp:taxon-name>).</article-title><source>Zoological Journal of the Linnean Society</source><volume>142</volume>(<issue>1</issue>): <fpage>1</fpage>–<lpage>82</lpage>. <ext-link xlink:type="simple" ext-link-type="doi" xlink:href="10.1111/j.1096-3642.2004.00123.x">https://doi.org/10.1111/j.1096-3642.2004.00123.x</ext-link></mixed-citation></ref></ref-list></tp:taxon-treatment>
