# Supplementary material for: Seven new species of jumping spiders (Araneae, Salticidae) from Xishuangbanna, China
Source: Zookeys. 2020 Sep 16;968:43–69. doi: 10.3897/zookeys.968.55047 (PMC7511456; doi:10.3897/zookeys.968.55047)
Supplement: XML Treatment for Indomarengo yui [file zookeys.968.55047-treatment6.xml]

<!DOCTYPE tp:taxon-treatment
  PUBLIC "-//TaxonX//DTD Taxonomic Treatment Publishing DTD v0 20100105//EN" "tax-treatment-NSO.dtd">
<tp:taxon-treatment xmlns:tp="http://www.plazi.org/taxpub"><tp:treatment-meta><kwd-group><label>Taxon classification</label><kwd><named-content xmlns:xlink="http://www.w3.org/1999/xlink" content-type="kingdom">Animalia</named-content></kwd><kwd><named-content xmlns:xlink="http://www.w3.org/1999/xlink" content-type="order">Araneae</named-content></kwd><kwd><named-content xmlns:xlink="http://www.w3.org/1999/xlink" content-type="family">Salticidae</named-content></kwd></kwd-group><mixed-citation publication-type="journal"><person-group><name><surname>Wang</surname><given-names>Cheng</given-names></name><name><surname>Li</surname><given-names>Shuqiang</given-names></name></person-group><article-title>Seven new species of jumping spiders (<tp:taxon-name><tp:taxon-name-part taxon-name-part-type="order">Araneae</tp:taxon-name-part></tp:taxon-name>, <tp:taxon-name><tp:taxon-name-part taxon-name-part-type="family">Salticidae</tp:taxon-name-part></tp:taxon-name>) from Xishuangbanna, China</article-title><source>Zookeys</source><day>16</day><month>9</month><year>2020</year><volume>968</volume><fpage>43</fpage><lpage>69</lpage><pub-id pub-id-type="doi">10.3897/zookeys.968.55047</pub-id></mixed-citation></tp:treatment-meta><tp:nomenclature><tp:taxon-name><object-id xmlns:xlink="http://www.w3.org/1999/xlink" content-type="arpha" xlink:type="simple">02093CE8-C595-5185-9D26-EC11412F3BD4</object-id>
              <tp:taxon-name-part taxon-name-part-type="genus" reg="Indomarengo">Indomarengo</tp:taxon-name-part>
              <tp:taxon-name-part taxon-name-part-type="species" reg="yui">yui</tp:taxon-name-part>
              <object-id xmlns:xlink="http://www.w3.org/1999/xlink" content-type="zoobank" xlink:type="simple">http://zoobank.org/6CA2DCC9-71E9-488B-9A3F-29B3E59E09AC</object-id>
            </tp:taxon-name><tp:taxon-status xmlns:xlink="http://www.w3.org/1999/xlink" xlink:type="simple">sp. nov.</tp:taxon-status><xref ref-type="fig" rid="F5">Figs 5</xref><xref ref-type="fig" rid="F6">, 6</xref></tp:nomenclature><tp:treatment-sec sec-type="type material" id="SECID0ET1AE"><title>Type material.</title><p><bold><italic>Holotype</italic></bold> ♂ (<named-content xmlns:xlink="http://www.w3.org/1999/xlink" content-type="dwc:institutional_code" xlink:type="simple">IZCAS</named-content>-Ar40606), China: Yunnan: Xishuangbanna, Mengla County, Menglun Town, Menglun Nature Reserve, garbage dump, secondary tropical rainforest (<named-content xmlns:xlink="http://www.w3.org/1999/xlink" content-type="dwc:verbatimCoordinates" xlink:type="simple"><named-content content-type="geo-json" specific-use="{&#34;type&#34;:&#34;Point&#34;,&#34;coordinates&#34;:[101.279667,21.905000]}" id="NCID0EG2AE" xlink:type="simple">21°54.30'N, 101°16.78'E</named-content></named-content>, ca 620 m), 26.04.2019, H. Yu et al. leg. <bold><italic>Paratype</italic></bold> 1♂ (<named-content xmlns:xlink="http://www.w3.org/1999/xlink" content-type="dwc:institutional_code" xlink:type="simple">IZCAS</named-content>-Ar40607), same data as holotype.</p></tp:treatment-sec><tp:treatment-sec sec-type="etymology" id="SECID0ET2AE"><title>Etymology.</title><p>The specific name is a patronym after Prof. Hao Yu (Guiyang, China), one of the collectors of the new species; noun (name) in genitive case.</p></tp:treatment-sec><tp:treatment-sec sec-type="diagnosis" id="SECID0EY2AE"><title>Diagnosis.</title><p><italic><tp:taxon-name><tp:taxon-name-part taxon-name-part-type="genus" reg="Indomarengo">Indomarengo</tp:taxon-name-part> <tp:taxon-name-part taxon-name-part-type="species" reg="yui">yui</tp:taxon-name-part></tp:taxon-name></italic> sp. nov. resembles <italic><tp:taxon-name><tp:taxon-name-part taxon-name-part-type="genus" reg="Indomarengo">I.</tp:taxon-name-part> <tp:taxon-name-part taxon-name-part-type="species" reg="chavarapater">chavarapater</tp:taxon-name-part></tp:taxon-name></italic> Malamel, Prajapati, Sudhikumar &amp; Sebastian, 2019 by the general shape of the palp but can be distinguished by the <abbrev xmlns:xlink="http://www.w3.org/1999/xlink" xlink:title="retrolateral tibial apophysis" id="ABBRID0EU3AE" xlink:type="simple">RTA</abbrev>, which is distally curved towards the bulb in retrolateral view vs almost straight and directed anteriorly in <italic><tp:taxon-name><tp:taxon-name-part taxon-name-part-type="genus" reg="Indomarengo">I.</tp:taxon-name-part> <tp:taxon-name-part taxon-name-part-type="species" reg="chavarapater">chavarapater</tp:taxon-name-part></tp:taxon-name></italic> (<xref ref-type="bibr" rid="B7">Malamel et al. 2019</xref>: figs 11, 15); and by the tibia, which is wider than long vs almost as long as wide in <italic><tp:taxon-name><tp:taxon-name-part taxon-name-part-type="genus" reg="Indomarengo">I.</tp:taxon-name-part> <tp:taxon-name-part taxon-name-part-type="species" reg="chavarapater">chavarapater</tp:taxon-name-part></tp:taxon-name></italic> (<xref ref-type="bibr" rid="B7">Malamel et al. 2019</xref>: figs 10, 11, 15, 16).</p><fig id="F5" position="float" orientation="portrait"><object-id xmlns:xlink="http://www.w3.org/1999/xlink" content-type="doi" xlink:type="simple">10.3897/zookeys.968.55047.figure5</object-id><object-id xmlns:xlink="http://www.w3.org/1999/xlink" content-type="arpha" xlink:type="simple">270D78F6-A3CC-5DB5-A831-9E554CBAF6DC</object-id><label>Figure 5.</label><caption><p>Male palp of the holotype of <italic><tp:taxon-name><tp:taxon-name-part taxon-name-part-type="genus" reg="Indomarengo">Indomarengo</tp:taxon-name-part> <tp:taxon-name-part taxon-name-part-type="species" reg="yui">yui</tp:taxon-name-part></tp:taxon-name></italic> sp. nov. <bold>A</bold> prolateral <bold>B</bold> retrolateral <bold>C</bold> ventral <bold>D</bold> bulb, retrolateral. Scale bars: 0.1.</p></caption><graphic xmlns:xlink="http://www.w3.org/1999/xlink" xlink:href="zookeys-968-043-g005.jpg" position="float" orientation="portrait" xlink:type="simple" id="oo_453070.jpg"><uri content-type="original_file" xlink:type="simple">https://binary.pensoft.net/fig/453070</uri></graphic></fig></tp:treatment-sec><tp:treatment-sec sec-type="description" id="SECID0EW5AE"><title>Description.</title><p><bold>Male</bold> (Figs <xref ref-type="fig" rid="F5">5</xref>, <xref ref-type="fig" rid="F6">6</xref>). Total length 3.12. Carapace 1.36 long, 0.85 wide. Abdomen 1.67 long, 0.76 wide. Clypeus 0.05 high. Eye sizes and inter-distances: <abbrev xmlns:xlink="http://www.w3.org/1999/xlink" xlink:title="anterior median eye" id="ABBRID0EG6AE" xlink:type="simple">AME</abbrev> 0.29, <abbrev xmlns:xlink="http://www.w3.org/1999/xlink" xlink:title="anterior lateral eye" id="ABBRID0EK6AE" xlink:type="simple">ALE</abbrev> 0.12, <abbrev xmlns:xlink="http://www.w3.org/1999/xlink" xlink:title="posterior lateral eye" id="ABBRID0EO6AE" xlink:type="simple">PLE</abbrev> 0.12, <abbrev xmlns:xlink="http://www.w3.org/1999/xlink" xlink:title="anterior eye row width" id="ABBRID0ES6AE" xlink:type="simple">AERW</abbrev> 0.75, <abbrev xmlns:xlink="http://www.w3.org/1999/xlink" xlink:title="posterior eye row width" id="ABBRID0EW6AE" xlink:type="simple">PERW</abbrev> 0.78, <abbrev xmlns:xlink="http://www.w3.org/1999/xlink" xlink:title="eye field length" id="ABBRID0E16AE" xlink:type="simple">EFL</abbrev> 0.53. Legs: I 3.46 (0.93, 1.51, 0.80, 0.22), II 1.79 (0.54, 0.66, 0.37, 0.22), III 1.67 (0.49, 0.59, 0.37, 0.22), IV 2.09 (0.63, 0.78, 0.46, 0.22). Carapace flat, red-brown to dark brown, there are white setae behind the PLEs and posteriorly, with a distinct protuberance on the thoracic region. Clypeus dark. Fovea indistinct. Chelicerae red-brown, with three retromarginal teeth and two promarginal teeth. Endites and labium dark brown. Sternum red-brown, elongated and tapered posteriorly, covered with thin setae. Legs I enlarged, with inflated tibia bearing ventral leaf-shaped scales and five spines; other legs pale, with dark stripes laterally on femora and patellae. Abdomen elongated oval, dorsum brown to dark brown, constricted at first anterior third, with white setae at lateral margins; venter pale to brown.</p><fig id="F6" position="float" orientation="portrait"><object-id xmlns:xlink="http://www.w3.org/1999/xlink" content-type="doi" xlink:type="simple">10.3897/zookeys.968.55047.figure6</object-id><object-id xmlns:xlink="http://www.w3.org/1999/xlink" content-type="arpha" xlink:type="simple">DE07316B-F5FD-56D6-A3AA-B1FF3D4E80A0</object-id><label>Figure 6.</label><caption><p><italic><tp:taxon-name><tp:taxon-name-part taxon-name-part-type="genus" reg="Indomarengo">Indomarengo</tp:taxon-name-part> <tp:taxon-name-part taxon-name-part-type="species" reg="yui">yui</tp:taxon-name-part></tp:taxon-name></italic> sp. nov., male holotype <bold>A</bold> habitus, dorsal <bold>B</bold> habitus, lateral <bold>C</bold> habitus, ventral <bold>D</bold> chelicerae, dorsal <bold>E</bold> left leg I, prolateral. Scale bars: 0.5 (<bold>A–C, E</bold>); 0.1 (<bold>D</bold>).</p></caption><graphic xmlns:xlink="http://www.w3.org/1999/xlink" xlink:href="zookeys-968-043-g006.jpg" position="float" orientation="portrait" xlink:type="simple" id="oo_453071.jpg"><uri content-type="original_file" xlink:type="simple">https://binary.pensoft.net/fig/453071</uri></graphic></fig><p><bold><italic>Palp</italic></bold> (Fig. <xref ref-type="fig" rid="F5">5A–D</xref>): tibia wider than long, with a thin <abbrev xmlns:xlink="http://www.w3.org/1999/xlink" xlink:title="retrolateral tibial apophysis" id="ABBRID0EQBAG" xlink:type="simple">RTA</abbrev> approximately two times the tibial length, widened at the base and curved towards bulb terminally; bulb inflated, divided by a furrow; embolus short, coiled, forming two circles, and partly covered by a membranous structure.</p><p><bold>Female.</bold> Unknown.</p></tp:treatment-sec><tp:treatment-sec sec-type="distribution" id="SECID0EYBAG"><title>Distribution.</title><p>Known only from the type locality in Yunnan, China.</p></tp:treatment-sec><tp:treatment-sec sec-type="comments" id="SECID0E4BAG"><title>Comments.</title><p>The species has a distinct carapace protuberance, which is only known to occur in species of the genera <italic><tp:taxon-name><tp:taxon-name-part taxon-name-part-type="genus" reg="Indomarengo">Indomarengo</tp:taxon-name-part></tp:taxon-name></italic> Benjamin, 2004, <italic><tp:taxon-name><tp:taxon-name-part taxon-name-part-type="genus" reg="Sadies">Sadies</tp:taxon-name-part></tp:taxon-name></italic> Wanless, 1984, <italic><tp:taxon-name><tp:taxon-name-part taxon-name-part-type="genus" reg="Leikung">Leikung</tp:taxon-name-part></tp:taxon-name></italic> Benjamin, 2004, and <italic><tp:taxon-name><tp:taxon-name-part taxon-name-part-type="genus" reg="Afromarengo">Afromarengo</tp:taxon-name-part></tp:taxon-name></italic> Benjamin, 2004 of the <tp:taxon-name><tp:taxon-name-part taxon-name-part-type="tribe">Ballini</tp:taxon-name-part></tp:taxon-name>. Based on similarities such as the short embolus with less than two spirals and lack of leaf-like carapace scales (more than two spirals in <italic><tp:taxon-name><tp:taxon-name-part taxon-name-part-type="genus" reg="Leikung">Leikung</tp:taxon-name-part></tp:taxon-name></italic> and <italic><tp:taxon-name><tp:taxon-name-part taxon-name-part-type="genus" reg="Afromarengo">Afromarengo</tp:taxon-name-part></tp:taxon-name></italic> species and leaf-like carapace scales present in <italic><tp:taxon-name><tp:taxon-name-part taxon-name-part-type="genus" reg="Sadies">Sadies</tp:taxon-name-part></tp:taxon-name></italic> species) in addition to closely resembling <italic><tp:taxon-name><tp:taxon-name-part taxon-name-part-type="genus" reg="Indomarengo">I.</tp:taxon-name-part> <tp:taxon-name-part taxon-name-part-type="species" reg="chavarapater">chavarapater</tp:taxon-name-part></tp:taxon-name></italic> Malamel, Prajapati, Sudhikumar &amp; Sebastian, 2019 by the habitus and the shape of the male palp, we place the spider into this genus.</p></tp:treatment-sec><ref-list><ref id="B7"><mixed-citation xmlns:xlink="http://www.w3.org/1999/xlink" xlink:type="simple"><person-group><name name-style="western"><surname>Malamel</surname><given-names>JJ</given-names></name><name name-style="western"><surname>Prajapati</surname><given-names>DA</given-names></name><name name-style="western"><surname>Sudhikumar</surname><given-names>AV</given-names></name><name name-style="western"><surname>Sebastian</surname><given-names>PA</given-names></name></person-group> (<year>2019</year>) <article-title>Two new species of the tribe <tp:taxon-name><tp:taxon-name-part taxon-name-part-type="tribe">Ballini</tp:taxon-name-part></tp:taxon-name> Banks, 1892 from India (<tp:taxon-name><tp:taxon-name-part taxon-name-part-type="order">Araneae</tp:taxon-name-part></tp:taxon-name>: <tp:taxon-name><tp:taxon-name-part taxon-name-part-type="family">Salticidae</tp:taxon-name-part></tp:taxon-name>).</article-title><source><tp:taxon-name><tp:taxon-name-part taxon-name-part-type="phylum">Arthropoda</tp:taxon-name-part></tp:taxon-name> Selecta</source><volume>28</volume>(<issue>3</issue>): <fpage>424</fpage>–<lpage>434</lpage>. <ext-link xlink:type="simple" ext-link-type="doi" xlink:href="10.15298/arthsel.28.3.07">https://doi.org/10.15298/arthsel.28.3.07</ext-link></mixed-citation></ref></ref-list></tp:taxon-treatment>
