# Supplementary material for: Seven new species of jumping spiders (Araneae, Salticidae) from Xishuangbanna, China
Source: Zookeys. 2020 Sep 16;968:43–69. doi: 10.3897/zookeys.968.55047 (PMC7511456; doi:10.3897/zookeys.968.55047)
Supplement: XML Treatment for Phintella banna [file zookeys.968.55047-treatment8.xml]

<!DOCTYPE tp:taxon-treatment
  PUBLIC "-//TaxonX//DTD Taxonomic Treatment Publishing DTD v0 20100105//EN" "tax-treatment-NSO.dtd">
<tp:taxon-treatment xmlns:tp="http://www.plazi.org/taxpub"><tp:treatment-meta><kwd-group><label>Taxon classification</label><kwd><named-content xmlns:xlink="http://www.w3.org/1999/xlink" content-type="kingdom">Animalia</named-content></kwd><kwd><named-content xmlns:xlink="http://www.w3.org/1999/xlink" content-type="order">Araneae</named-content></kwd><kwd><named-content xmlns:xlink="http://www.w3.org/1999/xlink" content-type="family">Salticidae</named-content></kwd></kwd-group><mixed-citation publication-type="journal"><person-group><name><surname>Wang</surname><given-names>Cheng</given-names></name><name><surname>Li</surname><given-names>Shuqiang</given-names></name></person-group><article-title>Seven new species of jumping spiders (<tp:taxon-name><tp:taxon-name-part taxon-name-part-type="order">Araneae</tp:taxon-name-part></tp:taxon-name>, <tp:taxon-name><tp:taxon-name-part taxon-name-part-type="family">Salticidae</tp:taxon-name-part></tp:taxon-name>) from Xishuangbanna, China</article-title><source>Zookeys</source><day>16</day><month>9</month><year>2020</year><volume>968</volume><fpage>43</fpage><lpage>69</lpage><pub-id pub-id-type="doi">10.3897/zookeys.968.55047</pub-id></mixed-citation></tp:treatment-meta><tp:nomenclature><tp:taxon-name><object-id xmlns:xlink="http://www.w3.org/1999/xlink" content-type="arpha" xlink:type="simple">334565A9-2F29-5D41-BAAD-CB8B32351FBE</object-id>
              <tp:taxon-name-part taxon-name-part-type="genus" reg="Phintella">Phintella</tp:taxon-name-part>
              <tp:taxon-name-part taxon-name-part-type="species" reg="banna">banna</tp:taxon-name-part>
              <object-id xmlns:xlink="http://www.w3.org/1999/xlink" content-type="zoobank" xlink:type="simple">http://zoobank.org/C3900F5F-68F0-48E1-805F-53069417C171</object-id>
            </tp:taxon-name><tp:taxon-status xmlns:xlink="http://www.w3.org/1999/xlink" xlink:type="simple">sp. nov.</tp:taxon-status><xref ref-type="fig" rid="F7">Figs 7</xref><xref ref-type="fig" rid="F8">, 8</xref></tp:nomenclature><tp:treatment-sec sec-type="type material" id="SECID0EIIAG"><title>Type material.</title><p><bold><italic>Holotype</italic></bold> ♂ (<named-content xmlns:xlink="http://www.w3.org/1999/xlink" content-type="dwc:institutional_code" xlink:type="simple">IZCAS</named-content>-Ar40608), China: Yunnan: Xishuangbanna, Mengla County, Menglun Town, Menglun Nature Reserve, Leprosy Village (<named-content xmlns:xlink="http://www.w3.org/1999/xlink" content-type="dwc:verbatimCoordinates" xlink:type="simple"><named-content content-type="geo-json" specific-use="{&#34;type&#34;:&#34;Point&#34;,&#34;coordinates&#34;:[101.288333,21.893167]}" id="NCID0E2IAG" xlink:type="simple">21°53.59'N, 101°17.30'E</named-content></named-content>, ca 550 m), 4.05.2019, Y. Tong et al. leg. <bold><italic>Paratypes</italic></bold> 5♀3♂ (<named-content xmlns:xlink="http://www.w3.org/1999/xlink" content-type="dwc:institutional_code" xlink:type="simple">IZCAS</named-content>-Ar40609–40616), same data as holotype; 1♀3♂ (<named-content xmlns:xlink="http://www.w3.org/1999/xlink" content-type="dwc:institutional_code" xlink:type="simple">IZCAS</named-content>-Ar40617–40620), Xishuangbanna Tropical Botanical Garden, tropical rainforest (<named-content xmlns:xlink="http://www.w3.org/1999/xlink" content-type="dwc:verbatimCoordinates" xlink:type="simple"><named-content content-type="geo-json" specific-use="{&#34;type&#34;:&#34;Point&#34;,&#34;coordinates&#34;:[101.272667,21.922500]}" id="NCID0EQJAG" xlink:type="simple">21°55.35'N, 101°16.36'E</named-content></named-content>, ca 610 m), 7.08.2018, C. Wang et al. leg.</p></tp:treatment-sec><tp:treatment-sec sec-type="etymology" id="SECID0EVJAG"><title>Etymology.</title><p>The species name is derived from the name of the type locality; noun in apposition.</p></tp:treatment-sec><tp:treatment-sec sec-type="diagnosis" id="SECID0E1JAG"><title>Diagnosis.</title><p><italic><tp:taxon-name><tp:taxon-name-part taxon-name-part-type="genus" reg="Phintella">Phintella</tp:taxon-name-part> <tp:taxon-name-part taxon-name-part-type="species" reg="banna">banna</tp:taxon-name-part></tp:taxon-name></italic> sp. nov. resembles <italic><tp:taxon-name><tp:taxon-name-part taxon-name-part-type="genus" reg="Phintella">P.</tp:taxon-name-part> <tp:taxon-name-part taxon-name-part-type="species" reg="bifurcilinea">bifurcilinea</tp:taxon-name-part></tp:taxon-name></italic> (Bösenberg &amp; Strand, 1906) by the small size and the shape of the copulatory organs but can be distinguished by the following: 1) the lamellar process is visible in ventral view vs obscured in <italic><tp:taxon-name><tp:taxon-name-part taxon-name-part-type="genus" reg="Phintella">P.</tp:taxon-name-part> <tp:taxon-name-part taxon-name-part-type="species" reg="bifurcilinea">bifurcilinea</tp:taxon-name-part></tp:taxon-name></italic> (<xref ref-type="bibr" rid="B23">Żabka 1985</xref>: fig. 403); 2) the embolus is apically directed anteriorly in ventral view vs directed retrolaterally in <italic><tp:taxon-name><tp:taxon-name-part taxon-name-part-type="genus" reg="Phintella">P.</tp:taxon-name-part> <tp:taxon-name-part taxon-name-part-type="species" reg="bifurcilinea">bifurcilinea</tp:taxon-name-part></tp:taxon-name></italic> (<xref ref-type="bibr" rid="B23">Żabka 1985</xref>: fig. 403); 3) the chelicerae of the male are underdeveloped, the ratio of the length of the fang to the width of the paturon is about 1:1 vs well-developed chelicerae, with a ratio of almost 2.5:1 in <italic><tp:taxon-name><tp:taxon-name-part taxon-name-part-type="genus" reg="Phintella">P.</tp:taxon-name-part> <tp:taxon-name-part taxon-name-part-type="species" reg="bifurcilinea">bifurcilinea</tp:taxon-name-part></tp:taxon-name></italic> (<xref ref-type="bibr" rid="B23">Żabka 1985</xref>: fig. 406); 4) the copulatory openings are anterior to the spermathecae vs lateral to the spermathecae in <italic><tp:taxon-name><tp:taxon-name-part taxon-name-part-type="genus" reg="Phintella">P.</tp:taxon-name-part> <tp:taxon-name-part taxon-name-part-type="species" reg="bifurcilinea">bifurcilinea</tp:taxon-name-part></tp:taxon-name></italic> (<xref ref-type="bibr" rid="B12">Peng et al. 1993</xref>: fig. 527); 5) the copulatory ducts are approximately one-third of the spermathecal diameter vs less than one-fifth of the spermathecal diameter in <italic><tp:taxon-name><tp:taxon-name-part taxon-name-part-type="genus" reg="Phintella">P.</tp:taxon-name-part> <tp:taxon-name-part taxon-name-part-type="species" reg="bifurcilinea">bifurcilinea</tp:taxon-name-part></tp:taxon-name></italic> (<xref ref-type="bibr" rid="B12">Peng et al. 1993</xref>: fig. 527).</p></tp:treatment-sec><tp:treatment-sec sec-type="description" id="SECID0EBNAG"><title>Description.</title><p><bold>Male</bold> (Figs <xref ref-type="fig" rid="F7">7</xref>, <xref ref-type="fig" rid="F8">8C, D, F, G</xref>). Total length 2.41. Carapace 1.34 long, 1.02 wide. Abdomen 1.12 long, 0.88 wide. Clypeus 0.10 high. Eye sizes and inter-distances: <abbrev xmlns:xlink="http://www.w3.org/1999/xlink" xlink:title="anterior median eye" id="ABBRID0ERNAG" xlink:type="simple">AME</abbrev> 0.33, <abbrev xmlns:xlink="http://www.w3.org/1999/xlink" xlink:title="anterior lateral eye" id="ABBRID0EVNAG" xlink:type="simple">ALE</abbrev> 0.17, <abbrev xmlns:xlink="http://www.w3.org/1999/xlink" xlink:title="posterior lateral eye" id="ABBRID0EZNAG" xlink:type="simple">PLE</abbrev> 0.15, <abbrev xmlns:xlink="http://www.w3.org/1999/xlink" xlink:title="anterior eye row width" id="ABBRID0E4NAG" xlink:type="simple">AERW</abbrev> 1.01, <abbrev xmlns:xlink="http://www.w3.org/1999/xlink" xlink:title="posterior eye row width" id="ABBRID0EBOAG" xlink:type="simple">PERW</abbrev> 0.98, <abbrev xmlns:xlink="http://www.w3.org/1999/xlink" xlink:title="eye field length" id="ABBRID0EFOAG" xlink:type="simple">EFL</abbrev> 0.64. Legs: I 2.73 (0.82, 0.98, 0.59, 0.34), II 2.66 (0.80, 0.93, 0.59, 0.34), III 3.25 (1.01, 1.07, 0.83, 0.34), IV 3.46 (1.10, 1.12, 0.90, 0.34). Carapace dark brown, slightly paler medially in the thoracic area, with yellow and pale scales on the cheeks. Clypeus dark brown. Fovea indistinct. Chelicerae yellow-brown to brown, with one retromarginal tooth and two promarginal teeth. Endites green-brown, pale yellow along the inner edge. Labium wider than long, paler terminally. Sternum green-brown, covered with thin setae. Legs pale to green-brown. Abdomen oval, dorsum hairy, with two pairs of muscle depressions and a transverse white band of scales in the center, followed by recurved dotted lines; venter colored as dorsum, darker medially.</p><fig id="F7" position="float" orientation="portrait"><object-id xmlns:xlink="http://www.w3.org/1999/xlink" content-type="doi" xlink:type="simple">10.3897/zookeys.968.55047.figure7</object-id><object-id xmlns:xlink="http://www.w3.org/1999/xlink" content-type="arpha" xlink:type="simple">339D0502-2D63-5CB4-88DF-03570A0B3BC1</object-id><label>Figure 7.</label><caption><p>Male palp of the holotype of <italic><tp:taxon-name><tp:taxon-name-part taxon-name-part-type="genus" reg="Phintella">Phintella</tp:taxon-name-part> <tp:taxon-name-part taxon-name-part-type="species" reg="banna">banna</tp:taxon-name-part></tp:taxon-name></italic> sp. nov. <bold>A</bold> prolateral <bold>B</bold> retrolateral <bold>C</bold> ventral <bold>D</bold> dorsal. Scale bars: 0.1.</p></caption><graphic xmlns:xlink="http://www.w3.org/1999/xlink" xlink:href="zookeys-968-043-g007.jpg" position="float" orientation="portrait" xlink:type="simple" id="oo_453072.jpg"><uri content-type="original_file" xlink:type="simple">https://binary.pensoft.net/fig/453072</uri></graphic></fig><p><bold><italic>Palp</italic></bold> (Fig. <xref ref-type="fig" rid="F7">7A–D</xref>): tibia wider than long, with a tapered <abbrev xmlns:xlink="http://www.w3.org/1999/xlink" xlink:title="retrolateral tibial apophysis" id="ABBRID0EUPAG" xlink:type="simple">RTA</abbrev> terminally curved towards the bulb and pointed apically in retrolateral view; bulb flat, with a lamellar process near the base of the embolus, approximately three times longer than wide, with a small subtriangular bump and a gently curved posterior lobe reaching the middle of the tibia in ventral view; sperm duct long, strongly curved anteriorly; embolus bar-shaped, almost equal to the length of the lamellar process.</p><p><bold>Female</bold> (Fig. <xref ref-type="fig" rid="F8">8A, B, E</xref>). Total length 3.07. Carapace 1.29 long, 1.04 wide. Abdomen 1.76 long, 1.33 wide. Clypeus 0.10 high. Eye sizes and inter-distances: <abbrev xmlns:xlink="http://www.w3.org/1999/xlink" xlink:title="anterior median eye" id="ABBRID0EAQAG" xlink:type="simple">AME</abbrev> 0.32, <abbrev xmlns:xlink="http://www.w3.org/1999/xlink" xlink:title="anterior lateral eye" id="ABBRID0EEQAG" xlink:type="simple">ALE</abbrev> 0.18, <abbrev xmlns:xlink="http://www.w3.org/1999/xlink" xlink:title="posterior lateral eye" id="ABBRID0EIQAG" xlink:type="simple">PLE</abbrev> 0.16, <abbrev xmlns:xlink="http://www.w3.org/1999/xlink" xlink:title="anterior eye row width" id="ABBRID0EMQAG" xlink:type="simple">AERW</abbrev> 1.04, <abbrev xmlns:xlink="http://www.w3.org/1999/xlink" xlink:title="posterior eye row width" id="ABBRID0EQQAG" xlink:type="simple">PERW</abbrev> 1.01, <abbrev xmlns:xlink="http://www.w3.org/1999/xlink" xlink:title="eye field length" id="ABBRID0EUQAG" xlink:type="simple">EFL</abbrev> 0.67. Legs: I 2.31 (0.73, 0.80, 0.49, 0.29), II 2.25 (0.71, 0.76, 0.44, 0.34), III 2.88 (0.88, 0.93, 0.73, 0.34), IV 3.31 (1.02, 1.07, 0.88, 0.34). Habitus similar to that of the male except the transverse abdominal white band is indistinct laterally, and the dorsum of the abdomen with a brown, thin, longitudinal band in the middle.</p><fig id="F8" position="float" orientation="portrait"><object-id xmlns:xlink="http://www.w3.org/1999/xlink" content-type="doi" xlink:type="simple">10.3897/zookeys.968.55047.figure8</object-id><object-id xmlns:xlink="http://www.w3.org/1999/xlink" content-type="arpha" xlink:type="simple">5ABC9511-5BE1-54C0-A2AD-70F13AAA528A</object-id><label>Figure 8.</label><caption><p><italic><tp:taxon-name><tp:taxon-name-part taxon-name-part-type="genus" reg="Phintella">Phintella</tp:taxon-name-part> <tp:taxon-name-part taxon-name-part-type="species" reg="banna">banna</tp:taxon-name-part></tp:taxon-name></italic> sp. nov., female paratype and male holotype <bold>A</bold> epigyne, ventral <bold>B</bold> vulva, dorsal <bold>C</bold> holotype habitus, dorsal <bold>D</bold> holotype habitus, ventral <bold>E</bold> paratype habitus, dorsal <bold>F</bold> holotype carapace, frontal <bold>G</bold> holotype chelicerae, dorsal. Scale bars: 0.1 (<bold>A, B, G</bold>); 0.5 (<bold>C–F</bold>).</p></caption><graphic xmlns:xlink="http://www.w3.org/1999/xlink" xlink:href="zookeys-968-043-g008.jpg" position="float" orientation="portrait" xlink:type="simple" id="oo_453073.jpg"><uri content-type="original_file" xlink:type="simple">https://binary.pensoft.net/fig/453073</uri></graphic></fig><p><bold><italic>Epigyne</italic></bold> (Fig. <xref ref-type="fig" rid="F8">8A, B</xref>): wider than long, with an arc-shaped basal plate; copulatory openings anteriorly located, slit-shaped, the distance between them almost equal to the spermathecal diameter; copulatory ducts curved anteriorly, and then descend along the longitudinal axis to connect to the postero-ento-lateral part of the spermathecae; spermathecae spherical, separated from each other by less than one-third their diameter; fertilization ducts well-developed, lamellar, anterior to spermathecae.</p></tp:treatment-sec><tp:treatment-sec sec-type="distribution" id="SECID0ENSAG"><title>Distribution.</title><p>Known only from the type locality in Yunnan, China.</p></tp:treatment-sec><ref-list><ref id="B23"><mixed-citation xmlns:xlink="http://www.w3.org/1999/xlink" xlink:type="simple"><person-group><name name-style="western"><surname>Żabka</surname><given-names>M</given-names></name></person-group> (<year>1985</year>) <article-title>Systematic and zoogeographic study on the family <tp:taxon-name><tp:taxon-name-part taxon-name-part-type="family">Salticidae</tp:taxon-name-part></tp:taxon-name> (<tp:taxon-name><tp:taxon-name-part taxon-name-part-type="order">Araneae</tp:taxon-name-part></tp:taxon-name>) from Viet-Nam.</article-title><source>Annales Zoologici, Warszawa</source><volume>39</volume>: <fpage>197</fpage>–<lpage>485</lpage>.</mixed-citation></ref><ref id="B12"><mixed-citation xmlns:xlink="http://www.w3.org/1999/xlink" xlink:type="simple"><person-group><name name-style="western"><surname>Peng</surname><given-names>XJ</given-names></name><name name-style="western"><surname>Xie</surname><given-names>LP</given-names></name><name name-style="western"><surname>Xiao</surname><given-names>XQ</given-names></name><name name-style="western"><surname>Yin</surname><given-names>CM</given-names></name></person-group> (<year>1993</year>) Salticids in China (<tp:taxon-name><tp:taxon-name-part taxon-name-part-type="class">Arachnida</tp:taxon-name-part></tp:taxon-name>: <tp:taxon-name><tp:taxon-name-part taxon-name-part-type="order">Araneae</tp:taxon-name-part></tp:taxon-name>). Hunan Normal University Press, 270 pp.</mixed-citation></ref></ref-list></tp:taxon-treatment>
