# Supplementary material for: Seven new species of jumping spiders (Araneae, Salticidae) from Xishuangbanna, China
Source: Zookeys. 2020 Sep 16;968:43–69. doi: 10.3897/zookeys.968.55047 (PMC7511456; doi:10.3897/zookeys.968.55047)
Supplement: XML Treatment for Phintella mii [file zookeys.968.55047-treatment9.xml]

<!DOCTYPE tp:taxon-treatment
  PUBLIC "-//TaxonX//DTD Taxonomic Treatment Publishing DTD v0 20100105//EN" "tax-treatment-NSO.dtd">
<tp:taxon-treatment xmlns:tp="http://www.plazi.org/taxpub"><tp:treatment-meta><kwd-group><label>Taxon classification</label><kwd><named-content xmlns:xlink="http://www.w3.org/1999/xlink" content-type="kingdom">Animalia</named-content></kwd><kwd><named-content xmlns:xlink="http://www.w3.org/1999/xlink" content-type="order">Araneae</named-content></kwd><kwd><named-content xmlns:xlink="http://www.w3.org/1999/xlink" content-type="family">Salticidae</named-content></kwd></kwd-group><mixed-citation publication-type="journal"><person-group><name><surname>Wang</surname><given-names>Cheng</given-names></name><name><surname>Li</surname><given-names>Shuqiang</given-names></name></person-group><article-title>Seven new species of jumping spiders (<tp:taxon-name><tp:taxon-name-part taxon-name-part-type="order">Araneae</tp:taxon-name-part></tp:taxon-name>, <tp:taxon-name><tp:taxon-name-part taxon-name-part-type="family">Salticidae</tp:taxon-name-part></tp:taxon-name>) from Xishuangbanna, China</article-title><source>Zookeys</source><day>16</day><month>9</month><year>2020</year><volume>968</volume><fpage>43</fpage><lpage>69</lpage><pub-id pub-id-type="doi">10.3897/zookeys.968.55047</pub-id></mixed-citation></tp:treatment-meta><tp:nomenclature><tp:taxon-name><object-id xmlns:xlink="http://www.w3.org/1999/xlink" content-type="arpha" xlink:type="simple">B9B5EF5A-18F2-5D2F-B506-0F71B528DE03</object-id>
              <tp:taxon-name-part taxon-name-part-type="genus" reg="Phintella">Phintella</tp:taxon-name-part>
              <tp:taxon-name-part taxon-name-part-type="species" reg="mii">mii</tp:taxon-name-part>
              <object-id xmlns:xlink="http://www.w3.org/1999/xlink" content-type="zoobank" xlink:type="simple">http://zoobank.org/58C57CE9-D503-4CAF-BEE5-EEC57FF2D024</object-id>
            </tp:taxon-name><tp:taxon-status xmlns:xlink="http://www.w3.org/1999/xlink" xlink:type="simple">sp. nov.</tp:taxon-status><xref ref-type="fig" rid="F9">Figs 9</xref><xref ref-type="fig" rid="F10">, 10</xref></tp:nomenclature><tp:treatment-sec sec-type="type material" id="SECID0ECUAG"><title>Type material.</title><p><bold><italic>Holotype</italic></bold> ♂ (<named-content xmlns:xlink="http://www.w3.org/1999/xlink" content-type="dwc:institutional_code" xlink:type="simple">IZCAS</named-content>-Ar40621), China: Yunnan: Xishuangbanna, Mengla County, Menglun Town, Menglun Nature Reserve, Xishuangbanna Tropical Botanical Garden, tropical rainforest (<named-content xmlns:xlink="http://www.w3.org/1999/xlink" content-type="dwc:verbatimCoordinates" xlink:type="simple"><named-content content-type="geo-json" specific-use="{&#34;type&#34;:&#34;Point&#34;,&#34;coordinates&#34;:[101.272667,21.922500]}" id="NCID0EVUAG" xlink:type="simple">21°55.35'N, 101°16.36'E</named-content></named-content>, ca 610 m), 29.07.2018, X. Mi et al. leg. <bold><italic>Paratype</italic></bold> 1♀ (<named-content xmlns:xlink="http://www.w3.org/1999/xlink" content-type="dwc:institutional_code" xlink:type="simple">IZCAS</named-content>-Ar40622), Palm Garden (<named-content xmlns:xlink="http://www.w3.org/1999/xlink" content-type="dwc:verbatimCoordinates" xlink:type="simple"><named-content content-type="geo-json" specific-use="{&#34;type&#34;:&#34;Point&#34;,&#34;coordinates&#34;:[101.250833,21.924500]}" id="NCID0EFVAG" xlink:type="simple">21°55.47'N, 101°15.05'E</named-content></named-content>, ca 550 m), 6.08.2018, C. Wang et al. leg.</p></tp:treatment-sec><tp:treatment-sec sec-type="etymology" id="SECID0EKVAG"><title>Etymology.</title><p>The specific name is a patronym after Prof. Xiaoqi Mi (Tongren, China), one of the collectors of the new species; noun (name) in genitive case.</p></tp:treatment-sec><tp:treatment-sec sec-type="diagnosis" id="SECID0EPVAG"><title>Diagnosis.</title><p>The male of <italic><tp:taxon-name><tp:taxon-name-part taxon-name-part-type="genus" reg="Phintella">Phintella</tp:taxon-name-part> <tp:taxon-name-part taxon-name-part-type="species" reg="mii">mii</tp:taxon-name-part></tp:taxon-name></italic> sp. nov. resembles <italic><tp:taxon-name><tp:taxon-name-part taxon-name-part-type="genus" reg="Phintella">P.</tp:taxon-name-part> <tp:taxon-name-part taxon-name-part-type="species" reg="aequipeiformis">aequipeiformis</tp:taxon-name-part></tp:taxon-name></italic> Żabka, 1985 in the shape of the palp but can be distinguished by the following: 1) the distance between the embolus and cymbial tip is almost equal to the embolic length vs more than three times the embolic length in <italic><tp:taxon-name><tp:taxon-name-part taxon-name-part-type="genus" reg="Phintella">P.</tp:taxon-name-part> <tp:taxon-name-part taxon-name-part-type="species" reg="aequipeiformis">aequipeiformis</tp:taxon-name-part></tp:taxon-name></italic> (<xref ref-type="bibr" rid="B6">Luong et al. 2016</xref>: fig. 4A, D, E); 2) proximally, the <abbrev xmlns:xlink="http://www.w3.org/1999/xlink" xlink:title="retrolateral tibial apophysis" id="ABBRID0E1WAG" xlink:type="simple">RTA</abbrev> is strongly curved dorsally in retrolateral view vs straight in <italic><tp:taxon-name><tp:taxon-name-part taxon-name-part-type="genus" reg="Phintella">P.</tp:taxon-name-part> <tp:taxon-name-part taxon-name-part-type="species" reg="aequipeiformis">aequipeiformis</tp:taxon-name-part></tp:taxon-name></italic> (<xref ref-type="bibr" rid="B6">Luong et al. 2016</xref>: fig. 4B); 3) the chelicerae of the male are underdeveloped, the ratio of the length of the fang to the width of the paturon is about 1:1 vs well-developed chelicerae, with a ratio of almost 2.5:1 in <italic><tp:taxon-name><tp:taxon-name-part taxon-name-part-type="genus" reg="Phintella">P.</tp:taxon-name-part> <tp:taxon-name-part taxon-name-part-type="species" reg="aequipeiformis">aequipeiformis</tp:taxon-name-part></tp:taxon-name></italic> (<xref ref-type="bibr" rid="B6">Luong et al. 2016</xref>: fig. 3I). The female of this new species can be easily distinguished from other congeners by having an anterior subtriangular lamellar epigynal fold (Fig. <xref ref-type="fig" rid="F10">10A, F</xref>), which is absent in other species.</p></tp:treatment-sec><tp:treatment-sec sec-type="description" id="SECID0EAYAG"><title>Description.</title><p><bold>Male</bold> (Figs <xref ref-type="fig" rid="F9">9</xref>, <xref ref-type="fig" rid="F10">10C, D, F, G</xref>). Total length 2.39. Carapace 1.05 long, 0.95 wide. Abdomen 1.15 long, 0.76 wide. Clypeus 0.05 high. Eye sizes and inter-distances: <abbrev xmlns:xlink="http://www.w3.org/1999/xlink" xlink:title="anterior median eye" id="ABBRID0EQYAG" xlink:type="simple">AME</abbrev> 0.30, <abbrev xmlns:xlink="http://www.w3.org/1999/xlink" xlink:title="anterior lateral eye" id="ABBRID0EUYAG" xlink:type="simple">ALE</abbrev> 0.15, <abbrev xmlns:xlink="http://www.w3.org/1999/xlink" xlink:title="posterior lateral eye" id="ABBRID0EYYAG" xlink:type="simple">PLE</abbrev> 0.14, <abbrev xmlns:xlink="http://www.w3.org/1999/xlink" xlink:title="anterior eye row width" id="ABBRID0E3YAG" xlink:type="simple">AERW</abbrev> 0.93, <abbrev xmlns:xlink="http://www.w3.org/1999/xlink" xlink:title="posterior eye row width" id="ABBRID0EAZAG" xlink:type="simple">PERW</abbrev> 0.91, <abbrev xmlns:xlink="http://www.w3.org/1999/xlink" xlink:title="eye field length" id="ABBRID0EEZAG" xlink:type="simple">EFL</abbrev> 0.59. Legs: I 2.46 (0.73, 0.90, 0.51, 0.32), II 2.20 (0.68, 0.76, 0.44, 0.32), III 2.68 (0.80, 0.88, 0.66, 0.34), IV 2.92 (0.90, 0.95, 0.73, 0.34). Carapace nearly square, bearing sparse white scales on cheeks, between both ALEs and PLEs and posteriorly, with a pair of indistinct stripes anteriorly and two pairs of round, dark markings near the PMEs and the posterior margin. Clypeus yellow-brown. Fovea longitudinal, short, bar-shaped. Chelicerae yellow, with one retromarginal tooth and two promarginal teeth. Endites yellow to green-brown. Labium dark brown. Sternum green-brown, heart-shaped, covered by dense, white setae. Legs pale to green-brown. Abdomen suboval, dorsum green-brown, speckled, with a nearly square white marking posteriorly, followed by a round, dark spot; venter dark brown, with a pair of longitudinal dotted lines medially.</p><fig id="F9" position="float" orientation="portrait"><object-id xmlns:xlink="http://www.w3.org/1999/xlink" content-type="doi" xlink:type="simple">10.3897/zookeys.968.55047.figure9</object-id><object-id xmlns:xlink="http://www.w3.org/1999/xlink" content-type="arpha" xlink:type="simple">46F17E80-8829-5CB3-A2B4-F713C0441033</object-id><label>Figure 9.</label><caption><p>Male palp of the holotype of <italic><tp:taxon-name><tp:taxon-name-part taxon-name-part-type="genus" reg="Phintella">Phintella</tp:taxon-name-part> <tp:taxon-name-part taxon-name-part-type="species" reg="mii">mii</tp:taxon-name-part></tp:taxon-name></italic> sp. nov. <bold>A</bold> prolateral <bold>B</bold> retrolateral <bold>C</bold> ventral <bold>D</bold> dorsal. Scale bars: 0.1.</p></caption><graphic xmlns:xlink="http://www.w3.org/1999/xlink" xlink:href="zookeys-968-043-g009.jpg" position="float" orientation="portrait" xlink:type="simple" id="oo_453074.jpg"><uri content-type="original_file" xlink:type="simple">https://binary.pensoft.net/fig/453074</uri></graphic></fig><p><bold><italic>Palp</italic></bold> (Fig. <xref ref-type="fig" rid="F9">9A–D</xref>): tibia wider than long, with a <abbrev xmlns:xlink="http://www.w3.org/1999/xlink" xlink:title="retrolateral tibial apophysis" id="ABBRID0ET1AG" xlink:type="simple">RTA</abbrev> proximally curved dorsally, and then curved towards bulb terminally, pointed at the tip in retrolateral view; bulb flat, with sperm duct strongly bent anteriorly; lamellar process small, nearly round, tegular bump located retrolatero-medially; embolus short, tapered, with a blunt tip directed antero-prolaterally in ventral view.</p><p><bold>Female</bold> (Fig. <xref ref-type="fig" rid="F10">10A, B, E</xref>). Total length 3.04. Carapace 1.24 long, 1.01 wide. Abdomen 1.52 long, 1.12 wide. Clypeus 0.06 high. Eye sizes and inter-distances: <abbrev xmlns:xlink="http://www.w3.org/1999/xlink" xlink:title="anterior median eye" id="ABBRID0E61AG" xlink:type="simple">AME</abbrev> 0.32, <abbrev xmlns:xlink="http://www.w3.org/1999/xlink" xlink:title="anterior lateral eye" id="ABBRID0ED2AG" xlink:type="simple">ALE</abbrev> 0.16, <abbrev xmlns:xlink="http://www.w3.org/1999/xlink" xlink:title="posterior lateral eye" id="ABBRID0EH2AG" xlink:type="simple">PLE</abbrev> 0.15, <abbrev xmlns:xlink="http://www.w3.org/1999/xlink" xlink:title="anterior eye row width" id="ABBRID0EL2AG" xlink:type="simple">AERW</abbrev> 1.01, <abbrev xmlns:xlink="http://www.w3.org/1999/xlink" xlink:title="posterior eye row width" id="ABBRID0EP2AG" xlink:type="simple">PERW</abbrev> 1.00, <abbrev xmlns:xlink="http://www.w3.org/1999/xlink" xlink:title="eye field length" id="ABBRID0ET2AG" xlink:type="simple">EFL</abbrev> 0.67. Legs: I 2.16 (0.68, 0.80, 0.44, 0.24), II 2.14 (0.68, 0.76, 0.46, 0.24), III missing, IV 3.05 (0.93, 1.05, 0.78, 0.29). Carapace yellow, with a pair of longitudinal dark stripes anteriorly in eye field and two pairs of dark brown patches close to PMEs and the posterior margin of the thoracic area. Abdomen suboval, dorsum pale, with indistinct transverse brown stripes medially and a round, brown spot at the terminus; venter colored as dorsum.</p><fig id="F10" position="float" orientation="portrait"><object-id xmlns:xlink="http://www.w3.org/1999/xlink" content-type="doi" xlink:type="simple">10.3897/zookeys.968.55047.figure10</object-id><object-id xmlns:xlink="http://www.w3.org/1999/xlink" content-type="arpha" xlink:type="simple">BDA9F75E-C269-5687-B2A0-0CA63C659246</object-id><label>Figure 10.</label><caption><p><italic><tp:taxon-name><tp:taxon-name-part taxon-name-part-type="genus" reg="Phintella">Phintella</tp:taxon-name-part> <tp:taxon-name-part taxon-name-part-type="species" reg="mii">mii</tp:taxon-name-part></tp:taxon-name></italic> sp. nov., female paratype and male holotype <bold>A</bold> epigyne, ventral <bold>B</bold> vulva, dorsal <bold>C</bold> holotype habitus, dorsal <bold>D</bold> holotype habitus, ventral <bold>E</bold> paratype habitus, dorsal <bold>F</bold> holotype carapace, frontal <bold>G</bold> holotype chelicerae, dorsal. Scale bars: 0.1 (<bold>A, B, G</bold>); 0.5 (<bold>C–F</bold>).</p></caption><graphic xmlns:xlink="http://www.w3.org/1999/xlink" xlink:href="zookeys-968-043-g010.jpg" position="float" orientation="portrait" xlink:type="simple" id="oo_453075.jpg"><uri content-type="original_file" xlink:type="simple">https://binary.pensoft.net/fig/453075</uri></graphic></fig><p><bold><italic>Epigyne</italic></bold> (Fig. <xref ref-type="fig" rid="F10">10A, B</xref>): with a slightly recurved basal plate; copulatory openings located anteriorly, obscured by an inverted subtriangular lamellar epigynal fold; copulatory ducts extending transversely before extending posteriorly along the longitudinal axis, and then curving to connected to the dorsoectal surface of spermathecae; spermathecae almost round, separated from each other by less than one-third their diameter; fertilization ducts well-developed, located anteriorly on spermathecae.</p></tp:treatment-sec><tp:treatment-sec sec-type="distribution" id="SECID0EM4AG"><title>Distribution.</title><p>Known only from the type locality in Yunnan, China.</p></tp:treatment-sec><tp:treatment-sec sec-type="comments" id="SECID0ER4AG"><title>Comments.</title><p>The female is paired with the holotype because it shares similar carapace markings with the male. These markings differ from other congeners known only from a single male from Xishuangbanna. However, the male and female have different abdominal markings, so the pairing requires further confirmation.</p></tp:treatment-sec><ref-list><ref id="B6"><mixed-citation xmlns:xlink="http://www.w3.org/1999/xlink" xlink:type="simple"><person-group><name name-style="western"><surname>Luong</surname><given-names>PTH</given-names></name><name name-style="western"><surname>Yamasaki</surname><given-names>T</given-names></name><name name-style="western"><surname>Eguchi</surname><given-names>K</given-names></name></person-group> (<year>2016</year>) <article-title>Conspecificity of <italic><tp:taxon-name><tp:taxon-name-part taxon-name-part-type="genus">Phintella</tp:taxon-name-part> <tp:taxon-name-part taxon-name-part-type="species">aequipeiformis</tp:taxon-name-part></tp:taxon-name></italic> Zabka, 1985 and <italic><tp:taxon-name><tp:taxon-name-part taxon-name-part-type="genus">P.</tp:taxon-name-part> <tp:taxon-name-part taxon-name-part-type="species">lucai</tp:taxon-name-part></tp:taxon-name></italic> Zabka, 1985 (<tp:taxon-name><tp:taxon-name-part taxon-name-part-type="order">Araneae</tp:taxon-name-part></tp:taxon-name>: <tp:taxon-name><tp:taxon-name-part taxon-name-part-type="family">Salticidae</tp:taxon-name-part></tp:taxon-name>) confirmed by DNA barcoding.</article-title><source>Revue Suisse de Zoologie</source><volume>123</volume>(<issue>2</issue>): <fpage>283</fpage>–<lpage>290</lpage>.</mixed-citation></ref></ref-list></tp:taxon-treatment>
