# Supplementary material for: Seven new species of jumping spiders (Araneae, Salticidae) from Xishuangbanna, China
Source: Zookeys. 2020 Sep 16;968:43–69. doi: 10.3897/zookeys.968.55047 (PMC7511456; doi:10.3897/zookeys.968.55047)
Supplement: XML Treatment for Simaetha menglun [file zookeys.968.55047-treatment11.xml]

<!DOCTYPE tp:taxon-treatment
  PUBLIC "-//TaxonX//DTD Taxonomic Treatment Publishing DTD v0 20100105//EN" "tax-treatment-NSO.dtd">
<tp:taxon-treatment xmlns:tp="http://www.plazi.org/taxpub"><tp:treatment-meta><kwd-group><label>Taxon classification</label><kwd><named-content xmlns:xlink="http://www.w3.org/1999/xlink" content-type="kingdom">Animalia</named-content></kwd><kwd><named-content xmlns:xlink="http://www.w3.org/1999/xlink" content-type="order">Araneae</named-content></kwd><kwd><named-content xmlns:xlink="http://www.w3.org/1999/xlink" content-type="family">Salticidae</named-content></kwd></kwd-group><mixed-citation publication-type="journal"><person-group><name><surname>Wang</surname><given-names>Cheng</given-names></name><name><surname>Li</surname><given-names>Shuqiang</given-names></name></person-group><article-title>Seven new species of jumping spiders (<tp:taxon-name><tp:taxon-name-part taxon-name-part-type="order">Araneae</tp:taxon-name-part></tp:taxon-name>, <tp:taxon-name><tp:taxon-name-part taxon-name-part-type="family">Salticidae</tp:taxon-name-part></tp:taxon-name>) from Xishuangbanna, China</article-title><source>Zookeys</source><day>16</day><month>9</month><year>2020</year><volume>968</volume><fpage>43</fpage><lpage>69</lpage><pub-id pub-id-type="doi">10.3897/zookeys.968.55047</pub-id></mixed-citation></tp:treatment-meta><tp:nomenclature><tp:taxon-name><object-id xmlns:xlink="http://www.w3.org/1999/xlink" content-type="arpha" xlink:type="simple">D5902F0C-9CA6-5774-95B2-902375A0D815</object-id>
              <tp:taxon-name-part taxon-name-part-type="genus" reg="Simaetha">Simaetha</tp:taxon-name-part>
              <tp:taxon-name-part taxon-name-part-type="species" reg="menglun">menglun</tp:taxon-name-part>
              <object-id xmlns:xlink="http://www.w3.org/1999/xlink" content-type="zoobank" xlink:type="simple">http://zoobank.org/594A88B2-52FD-41BA-B066-97AB35F12359</object-id>
            </tp:taxon-name><tp:taxon-status xmlns:xlink="http://www.w3.org/1999/xlink" xlink:type="simple">sp. nov.</tp:taxon-status><xref ref-type="fig" rid="F11">Figs 11</xref><xref ref-type="fig" rid="F12">, 12</xref></tp:nomenclature><tp:treatment-sec sec-type="type material" id="SECID0EODBG"><title>Type material.</title><p><bold><italic>Holotype</italic></bold> ♂ (<named-content xmlns:xlink="http://www.w3.org/1999/xlink" content-type="dwc:institutional_code" xlink:type="simple">IZCAS</named-content>-Ar40623), China: Yunnan: Xishuangbanna, Mengla County, Menglun Town, Menglun Nature Reserve, Leprosy Village (<named-content xmlns:xlink="http://www.w3.org/1999/xlink" content-type="dwc:verbatimCoordinates" xlink:type="simple"><named-content content-type="geo-json" specific-use="{&#34;type&#34;:&#34;Point&#34;,&#34;coordinates&#34;:[101.304167,21.893667]}" id="NCID0EBEBG" xlink:type="simple">21°53.62'N, 101°18.25'E</named-content></named-content>, ca 520 m), 29.04.2019, Y. Tong et al. leg. <bold><italic>Paratype</italic></bold> 1♀ (<named-content xmlns:xlink="http://www.w3.org/1999/xlink" content-type="dwc:institutional_code" xlink:type="simple">IZCAS</named-content>-Ar40624), same data as holotype.</p></tp:treatment-sec><tp:treatment-sec sec-type="etymology" id="SECID0EOEBG"><title>Etymology.</title><p>The species name is derived from the name of the type locality; noun in apposition.</p></tp:treatment-sec><tp:treatment-sec sec-type="diagnosis" id="SECID0ETEBG"><title>Diagnosis.</title><p><italic><tp:taxon-name><tp:taxon-name-part taxon-name-part-type="genus" reg="Simaetha">Simaetha</tp:taxon-name-part> <tp:taxon-name-part taxon-name-part-type="species" reg="menglun">menglun</tp:taxon-name-part></tp:taxon-name></italic> sp. nov. resembles <italic><tp:taxon-name><tp:taxon-name-part taxon-name-part-type="genus" reg="Simaetha">S.</tp:taxon-name-part> <tp:taxon-name-part taxon-name-part-type="species" reg="pengi">pengi</tp:taxon-name-part></tp:taxon-name></italic> sp. nov. in the shape of the copulatory organs but can be easily distinguished by the shape of the habitus, the color pattern, and the cheliceral dentition. <italic><tp:taxon-name><tp:taxon-name-part taxon-name-part-type="genus" reg="Simaetha">S.</tp:taxon-name-part> <tp:taxon-name-part taxon-name-part-type="species" reg="menglun">menglun</tp:taxon-name-part></tp:taxon-name></italic> sp. nov. resembles <italic><tp:taxon-name><tp:taxon-name-part taxon-name-part-type="genus" reg="Simaetha">S.</tp:taxon-name-part> <tp:taxon-name-part taxon-name-part-type="species" reg="gongi">gongi</tp:taxon-name-part></tp:taxon-name></italic> Peng, Gong &amp; Kim, 2000 by the general shape of the copulatory organs and the short palpal tibia but can be distinguished by the following: 1) the tip of the embolus is curved in ventral view vs straight in <italic><tp:taxon-name><tp:taxon-name-part taxon-name-part-type="genus" reg="Simaetha">S.</tp:taxon-name-part> <tp:taxon-name-part taxon-name-part-type="species" reg="gongi">gongi</tp:taxon-name-part></tp:taxon-name></italic> (<xref ref-type="bibr" rid="B10">Peng et al. 2000</xref>: fig. 14); 2) the epigynal hood is about one and a half times longer than wide vs almost two times wider than long in <italic><tp:taxon-name><tp:taxon-name-part taxon-name-part-type="genus" reg="Simaetha">S.</tp:taxon-name-part> <tp:taxon-name-part taxon-name-part-type="species" reg="gongi">gongi</tp:taxon-name-part></tp:taxon-name></italic> (<xref ref-type="bibr" rid="B10">Peng et al. 2000</xref>: fig. 11); 3) the chelicerae of the female have one bifurcated retromarginal tooth vs two retromarginal teeth in <italic><tp:taxon-name><tp:taxon-name-part taxon-name-part-type="genus" reg="Simaetha">S.</tp:taxon-name-part> <tp:taxon-name-part taxon-name-part-type="species" reg="gongi">gongi</tp:taxon-name-part></tp:taxon-name></italic> (<xref ref-type="bibr" rid="B10">Peng et al. 2000</xref>: fig. 10). The male of <italic><tp:taxon-name><tp:taxon-name-part taxon-name-part-type="genus" reg="Simaetha">S.</tp:taxon-name-part> <tp:taxon-name-part taxon-name-part-type="species" reg="menglun">menglun</tp:taxon-name-part></tp:taxon-name></italic> sp. nov. also somewhat resembles <italic><tp:taxon-name><tp:taxon-name-part taxon-name-part-type="genus" reg="Simaetha">S.</tp:taxon-name-part> <tp:taxon-name-part taxon-name-part-type="species" reg="deelemanae">deelemanae</tp:taxon-name-part></tp:taxon-name></italic> Zhang, Song &amp; Li, 2003 in the shape of the palp, but can be easily distinguished by the palpal tibia which is wider than long rather than distinctly longer than wide in <italic><tp:taxon-name><tp:taxon-name-part taxon-name-part-type="genus" reg="Simaetha">S.</tp:taxon-name-part> <tp:taxon-name-part taxon-name-part-type="species" reg="deelemanae">deelemanae</tp:taxon-name-part></tp:taxon-name></italic> (<xref ref-type="bibr" rid="B26">Zhang et al. 2003</xref>: fig. 7C, D).</p></tp:treatment-sec><tp:treatment-sec sec-type="description" id="SECID0EXIBG"><title>Description.</title><p><bold>Male</bold> (Figs <xref ref-type="fig" rid="F11">11</xref>, <xref ref-type="fig" rid="F12">12D, E, G, H</xref>). Total length 2.49. Carapace 1.07 long, 1.01 wide. Abdomen 1.24 long, 0.88 wide. Clypeus 0.01 high. Eye sizes and inter-distances: <abbrev xmlns:xlink="http://www.w3.org/1999/xlink" xlink:title="anterior median eye" id="ABBRID0EHJBG" xlink:type="simple">AME</abbrev> 0.26, <abbrev xmlns:xlink="http://www.w3.org/1999/xlink" xlink:title="anterior lateral eye" id="ABBRID0ELJBG" xlink:type="simple">ALE</abbrev> 0.13, <abbrev xmlns:xlink="http://www.w3.org/1999/xlink" xlink:title="posterior lateral eye" id="ABBRID0EPJBG" xlink:type="simple">PLE</abbrev> 0.13, <abbrev xmlns:xlink="http://www.w3.org/1999/xlink" xlink:title="anterior eye row width" id="ABBRID0ETJBG" xlink:type="simple">AERW</abbrev> 0.89, <abbrev xmlns:xlink="http://www.w3.org/1999/xlink" xlink:title="posterior eye row width" id="ABBRID0EXJBG" xlink:type="simple">PERW</abbrev> 0.98, <abbrev xmlns:xlink="http://www.w3.org/1999/xlink" xlink:title="eye field length" id="ABBRID0E2JBG" xlink:type="simple">EFL</abbrev> 0.61. Legs: I 1.95 (0.68, 0.76, 0.29, 0.22), II 1.49 (0.49, 0.54, 0.24, 0.22), III 1.34 (0.44, 0.44, 0.24, 0.22), IV 1.79 (0.59, 0.61, 0.32, 0.27). Carapace nearly square, red-brown, with an irregular dark patch in the middle of the cephalic part, bearing dense, white setae on the cheeks, and dense, white and yellow setae dorsally. Clypeus dark. Fovea indistinct. Chelicerae red-brown, with two promarginal teeth and one retromarginal tooth bifurcated into two pointed tips. Endites and labium dark brown. Sternum colored as labium, covered with thin setae. Legs yellow to yellow-brown, with dark rings; legs I with dark, inflated tibia bearing dense setae ventrally. Abdomen elongated, dorsum with longitudinal, irregular, dark-brown stripe extending posteriorly from the anterior margin, followed by two chevrons, covered by dense, thin, white setae laterally; venter dark brown, with a pair of longitudinal white bands laterally.</p><fig id="F11" position="float" orientation="portrait"><object-id xmlns:xlink="http://www.w3.org/1999/xlink" content-type="doi" xlink:type="simple">10.3897/zookeys.968.55047.figure11</object-id><object-id xmlns:xlink="http://www.w3.org/1999/xlink" content-type="arpha" xlink:type="simple">0083F7E1-213A-5217-8DFD-F20BA1E469B8</object-id><label>Figure 11.</label><caption><p>Male palp of the holotype of <italic><tp:taxon-name><tp:taxon-name-part taxon-name-part-type="genus" reg="Simaetha">Simaetha</tp:taxon-name-part> <tp:taxon-name-part taxon-name-part-type="species" reg="menglun">menglun</tp:taxon-name-part></tp:taxon-name></italic> sp. nov. <bold>A</bold> prolateral <bold>B</bold> retrolateral <bold>C</bold> ventral <bold>D</bold> bulb, ventral <bold>E</bold> dorsal. Scale bars: 0.1.</p></caption><graphic xmlns:xlink="http://www.w3.org/1999/xlink" xlink:href="zookeys-968-043-g011.jpg" position="float" orientation="portrait" xlink:type="simple" id="oo_453076.jpg"><uri content-type="original_file" xlink:type="simple">https://binary.pensoft.net/fig/453076</uri></graphic></fig><p><bold><italic>Palp</italic></bold> (Fig. <xref ref-type="fig" rid="F11">11A–E</xref>): tibia wider than long, with white scales dorsally and a lamellar <abbrev xmlns:xlink="http://www.w3.org/1999/xlink" xlink:title="retrolateral tibial apophysis" id="ABBRID0EMLBG" xlink:type="simple">RTA</abbrev> that tapers to a pointed tip which is almost directed towards 1:30 o’clock in retrolateral view; cymbium hirsute, with a proximo-retrolateral triangular process near the <abbrev xmlns:xlink="http://www.w3.org/1999/xlink" xlink:title="retrolateral tibial apophysis" id="ABBRID0EQLBG" xlink:type="simple">RTA</abbrev> base; bulb round and flat; embolus originates from a plate-like base, superimposed on the surface of the bulb, apically curved towards the prolateral side.</p><p><bold>Female</bold> (Fig. <xref ref-type="fig" rid="F12">12A–C, F, I</xref>). Total length 3.01. Carapace 1.28 long, 1.09 wide. Abdomen 1.66 long, 1.23 wide. Clypeus 0.01 high. Eye sizes and inter-distances: <abbrev xmlns:xlink="http://www.w3.org/1999/xlink" xlink:title="anterior median eye" id="ABBRID0E3LBG" xlink:type="simple">AME</abbrev> 0.29, <abbrev xmlns:xlink="http://www.w3.org/1999/xlink" xlink:title="anterior lateral eye" id="ABBRID0EAMBG" xlink:type="simple">ALE</abbrev> 0.14, <abbrev xmlns:xlink="http://www.w3.org/1999/xlink" xlink:title="posterior lateral eye" id="ABBRID0EEMBG" xlink:type="simple">PLE</abbrev> 0.14, <abbrev xmlns:xlink="http://www.w3.org/1999/xlink" xlink:title="anterior eye row width" id="ABBRID0EIMBG" xlink:type="simple">AERW</abbrev> 0.97, <abbrev xmlns:xlink="http://www.w3.org/1999/xlink" xlink:title="posterior eye row width" id="ABBRID0EMMBG" xlink:type="simple">PERW</abbrev> 1.09, <abbrev xmlns:xlink="http://www.w3.org/1999/xlink" xlink:title="eye field length" id="ABBRID0EQMBG" xlink:type="simple">EFL</abbrev> 0.69. Legs: I 1.95 (0.66, 0.76, 0.29, 0.24), II 1.63 (0.51, 0.61, 0.27, 0.24), III 1.53 (0.49, 0.51, 0.29, 0.24), IV 2.03 (0.66, 0.76, 0.34, 0.27). Habitus similar to that of male except paler, and the chelicerae have three promarginal teeth.</p><fig id="F12" position="float" orientation="portrait"><object-id xmlns:xlink="http://www.w3.org/1999/xlink" content-type="doi" xlink:type="simple">10.3897/zookeys.968.55047.figure12</object-id><object-id xmlns:xlink="http://www.w3.org/1999/xlink" content-type="arpha" xlink:type="simple">749208DA-FB9D-5091-8473-14200DB6D9E8</object-id><label>Figure 12.</label><caption><p><italic><tp:taxon-name><tp:taxon-name-part taxon-name-part-type="genus" reg="Simaetha">Simaetha</tp:taxon-name-part> <tp:taxon-name-part taxon-name-part-type="species" reg="menglun">menglun</tp:taxon-name-part></tp:taxon-name></italic> sp. nov., female paratype and male holotype <bold>A, B</bold> epigyne, ventral <bold>C</bold> vulva, dorsal <bold>D</bold> holotype habitus, dorsal <bold>E</bold> holotype habitus, ventral <bold>F</bold> paratype habitus, dorsal <bold>G</bold> holotype carapace, frontal <bold>H</bold> holotype chelicerae, dorsal <bold>I</bold> paratype chelicerae, dorsal. Scale bars: 0.1 (<bold>A–C, H–I</bold>); 0.5 (<bold>D–G</bold>).</p></caption><graphic xmlns:xlink="http://www.w3.org/1999/xlink" xlink:href="zookeys-968-043-g012.jpg" position="float" orientation="portrait" xlink:type="simple" id="oo_453077.jpg"><uri content-type="original_file" xlink:type="simple">https://binary.pensoft.net/fig/453077</uri></graphic></fig><p><bold><italic>Epigyne</italic></bold> (Fig. <xref ref-type="fig" rid="F12">12A–C</xref>): wider than long, with an anterior hood approximately 1.5 times longer than wide; copulatory openings slit-like, located medially; copulatory ducts short, connected to the anterior chambers of the spermathecae; spermathecae divided into two round chambers; fertilization ducts connected to the anterior part of the posterior chambers of the spermathecae, extending obliquely.</p></tp:treatment-sec><tp:treatment-sec sec-type="distribution" id="SECID0ELOBG"><title>Distribution.</title><p>Known only from the type locality in Yunnan, China.</p></tp:treatment-sec><tp:treatment-sec sec-type="comments" id="SECID0EQOBG"><title>Comments.</title><p>This species and <italic><tp:taxon-name><tp:taxon-name-part taxon-name-part-type="genus" reg="Simaetha">Simaetha</tp:taxon-name-part> <tp:taxon-name-part taxon-name-part-type="species" reg="pengi">pengi</tp:taxon-name-part></tp:taxon-name></italic> sp. nov. are placed into this genus due to sharing a similar habitus and similar copulatory organs with <italic><tp:taxon-name><tp:taxon-name-part taxon-name-part-type="genus" reg="Simaetha">S.</tp:taxon-name-part> <tp:taxon-name-part taxon-name-part-type="species" reg="gongi">gongi</tp:taxon-name-part></tp:taxon-name></italic> and <italic><tp:taxon-name><tp:taxon-name-part taxon-name-part-type="genus" reg="Simaetha">S.</tp:taxon-name-part> <tp:taxon-name-part taxon-name-part-type="species" reg="deelemanae">deelemanae</tp:taxon-name-part></tp:taxon-name></italic> which occur in China and Singapore.</p></tp:treatment-sec><ref-list><ref id="B10"><mixed-citation xmlns:xlink="http://www.w3.org/1999/xlink" xlink:type="simple"><person-group><name name-style="western"><surname>Peng</surname><given-names>XJ</given-names></name><name name-style="western"><surname>Gong</surname><given-names>LS</given-names></name><name name-style="western"><surname>Kim</surname><given-names>JP</given-names></name></person-group> (<year>2000</year>) <article-title>Two new species and two unrecorded species of the family <tp:taxon-name><tp:taxon-name-part taxon-name-part-type="family">Salticidae</tp:taxon-name-part></tp:taxon-name> (<tp:taxon-name><tp:taxon-name-part taxon-name-part-type="class">Arachnida</tp:taxon-name-part></tp:taxon-name>: <tp:taxon-name><tp:taxon-name-part taxon-name-part-type="order">Araneae</tp:taxon-name-part></tp:taxon-name>) from China.</article-title><source>Korean Journal of Soil Zoology</source><volume>5</volume>: <fpage>13</fpage>–<lpage>19</lpage>.</mixed-citation></ref><ref id="B26"><mixed-citation xmlns:xlink="http://www.w3.org/1999/xlink" xlink:type="simple"><person-group><name name-style="western"><surname>Zhang</surname><given-names>JX</given-names></name><name name-style="western"><surname>Song</surname><given-names>DX</given-names></name><name name-style="western"><surname>Li</surname><given-names>DQ</given-names></name></person-group> (<year>2003</year>) <article-title>Six new and one newly recorded species of <tp:taxon-name><tp:taxon-name-part taxon-name-part-type="family">Salticidae</tp:taxon-name-part></tp:taxon-name> (<tp:taxon-name><tp:taxon-name-part taxon-name-part-type="class">Arachnida</tp:taxon-name-part></tp:taxon-name>: <tp:taxon-name><tp:taxon-name-part taxon-name-part-type="order">Araneae</tp:taxon-name-part></tp:taxon-name>) from Singapore and Malaysia.</article-title><source>Raffles Bulletin of Zoology</source><volume>51</volume>: <fpage>187</fpage>–<lpage>195</lpage>.</mixed-citation></ref></ref-list></tp:taxon-treatment>
