# Supplementary material for: Seven new species of jumping spiders (Araneae, Salticidae) from Xishuangbanna, China
Source: Zookeys. 2020 Sep 16;968:43–69. doi: 10.3897/zookeys.968.55047 (PMC7511456; doi:10.3897/zookeys.968.55047)
Supplement: XML Treatment for Simaetha pengi [file zookeys.968.55047-treatment12.xml]

<!DOCTYPE tp:taxon-treatment
  PUBLIC "-//TaxonX//DTD Taxonomic Treatment Publishing DTD v0 20100105//EN" "tax-treatment-NSO.dtd">
<tp:taxon-treatment xmlns:tp="http://www.plazi.org/taxpub"><tp:treatment-meta><kwd-group><label>Taxon classification</label><kwd><named-content xmlns:xlink="http://www.w3.org/1999/xlink" content-type="kingdom">Animalia</named-content></kwd><kwd><named-content xmlns:xlink="http://www.w3.org/1999/xlink" content-type="order">Araneae</named-content></kwd><kwd><named-content xmlns:xlink="http://www.w3.org/1999/xlink" content-type="family">Salticidae</named-content></kwd></kwd-group><mixed-citation publication-type="journal"><person-group><name><surname>Wang</surname><given-names>Cheng</given-names></name><name><surname>Li</surname><given-names>Shuqiang</given-names></name></person-group><article-title>Seven new species of jumping spiders (<tp:taxon-name><tp:taxon-name-part taxon-name-part-type="order">Araneae</tp:taxon-name-part></tp:taxon-name>, <tp:taxon-name><tp:taxon-name-part taxon-name-part-type="family">Salticidae</tp:taxon-name-part></tp:taxon-name>) from Xishuangbanna, China</article-title><source>Zookeys</source><day>16</day><month>9</month><year>2020</year><volume>968</volume><fpage>43</fpage><lpage>69</lpage><pub-id pub-id-type="doi">10.3897/zookeys.968.55047</pub-id></mixed-citation></tp:treatment-meta><tp:nomenclature><tp:taxon-name><object-id xmlns:xlink="http://www.w3.org/1999/xlink" content-type="arpha" xlink:type="simple">EE2000AE-677F-52FB-B205-866C9BFEB5FF</object-id>
              <tp:taxon-name-part taxon-name-part-type="genus" reg="Simaetha">Simaetha</tp:taxon-name-part>
              <tp:taxon-name-part taxon-name-part-type="species" reg="pengi">pengi</tp:taxon-name-part>
              <object-id xmlns:xlink="http://www.w3.org/1999/xlink" content-type="zoobank" xlink:type="simple">http://zoobank.org/DFE073DC-F938-4BEF-8492-B35D8716F8BA</object-id>
            </tp:taxon-name><tp:taxon-status xmlns:xlink="http://www.w3.org/1999/xlink" xlink:type="simple">sp. nov.</tp:taxon-status><xref ref-type="fig" rid="F13">Figs 13</xref><xref ref-type="fig" rid="F14">, 14</xref></tp:nomenclature><tp:treatment-sec sec-type="type material" id="SECID0EHRBG"><title>Type material.</title><p><bold><italic>Holotype</italic></bold> ♂ (<named-content xmlns:xlink="http://www.w3.org/1999/xlink" content-type="dwc:institutional_code" xlink:type="simple">IZCAS</named-content>-Ar40625), China: Yunnan: Xishuangbanna, Mengla County, Menglun Town, Menglun Nature Reserve, Leprosy Village (<named-content xmlns:xlink="http://www.w3.org/1999/xlink" content-type="dwc:verbatimCoordinates" xlink:type="simple"><named-content content-type="geo-json" specific-use="{&#34;type&#34;:&#34;Point&#34;,&#34;coordinates&#34;:[101.304167,21.893667]}" id="NCID0E1RBG" xlink:type="simple">21°53.62'N, 101°18.25'E</named-content></named-content>, ca 520 m), 29.04.2019, Y. Tong et al. leg. <bold><italic>Paratypes</italic></bold> 2♀ (<named-content xmlns:xlink="http://www.w3.org/1999/xlink" content-type="dwc:institutional_code" xlink:type="simple">IZCAS</named-content>-Ar40626–40627), same data as holotype.</p></tp:treatment-sec><tp:treatment-sec sec-type="etymology" id="SECID0EHSBG"><title>Etymology.</title><p>The specific name is a patronym in honor of Prof. Xianjin Peng (Changsha, China), who has produced many important taxonomic works on Chinese jumping spiders; noun (name) in genitive case.</p></tp:treatment-sec><tp:treatment-sec sec-type="diagnosis" id="SECID0EMSBG"><title>Diagnosis.</title><p><italic><tp:taxon-name><tp:taxon-name-part taxon-name-part-type="genus" reg="Simaetha">Simaetha</tp:taxon-name-part> <tp:taxon-name-part taxon-name-part-type="species" reg="pengi">pengi</tp:taxon-name-part></tp:taxon-name></italic> sp. nov. resembles <italic><tp:taxon-name><tp:taxon-name-part taxon-name-part-type="genus" reg="Simaetha">S.</tp:taxon-name-part> <tp:taxon-name-part taxon-name-part-type="species" reg="gongi">gongi</tp:taxon-name-part></tp:taxon-name></italic> Peng, Gong &amp; Kim, 2000 but can be distinguished by the apically curved embolus (vs straight), the longer than wide epigynal hood (vs wide than long), and the bifurcated retromarginal tooth of the female chelicerae (vs not bifurcated). The male of <italic><tp:taxon-name><tp:taxon-name-part taxon-name-part-type="genus" reg="Simaetha">S.</tp:taxon-name-part> <tp:taxon-name-part taxon-name-part-type="species" reg="menglun">menglun</tp:taxon-name-part></tp:taxon-name></italic> sp. nov. also somewhat resembles <italic><tp:taxon-name><tp:taxon-name-part taxon-name-part-type="genus" reg="Simaetha">S.</tp:taxon-name-part> <tp:taxon-name-part taxon-name-part-type="species" reg="deelemanae">deelemanae</tp:taxon-name-part></tp:taxon-name></italic> Zhang, Song &amp; Li, 2003 in the shape of the palp but can be easily distinguished by the short palpal tibia, which is wider than long, but distinctly longer than wide in <italic><tp:taxon-name><tp:taxon-name-part taxon-name-part-type="genus" reg="Simaetha">S.</tp:taxon-name-part> <tp:taxon-name-part taxon-name-part-type="species" reg="deelemanae">deelemanae</tp:taxon-name-part></tp:taxon-name></italic>.</p></tp:treatment-sec><tp:treatment-sec sec-type="description" id="SECID0EJUBG"><title>Description.</title><p><bold>Male</bold> (Figs <xref ref-type="fig" rid="F13">13</xref>, <xref ref-type="fig" rid="F14">14C, D, F, G</xref>). Total length 2.17. Carapace 1.15 long, 1.11 wide. Abdomen 1.11 long, 1.01 wide. Clypeus 0.02 high. Eye sizes and inter-distances: <abbrev xmlns:xlink="http://www.w3.org/1999/xlink" xlink:title="anterior median eye" id="ABBRID0EZUBG" xlink:type="simple">AME</abbrev> 0.28, <abbrev xmlns:xlink="http://www.w3.org/1999/xlink" xlink:title="anterior lateral eye" id="ABBRID0E4UBG" xlink:type="simple">ALE</abbrev> 0.14, <abbrev xmlns:xlink="http://www.w3.org/1999/xlink" xlink:title="posterior lateral eye" id="ABBRID0EBVBG" xlink:type="simple">PLE</abbrev> 0.13, <abbrev xmlns:xlink="http://www.w3.org/1999/xlink" xlink:title="anterior eye row width" id="ABBRID0EFVBG" xlink:type="simple">AERW</abbrev> 0.93, <abbrev xmlns:xlink="http://www.w3.org/1999/xlink" xlink:title="posterior eye row width" id="ABBRID0EJVBG" xlink:type="simple">PERW</abbrev> 0.97, <abbrev xmlns:xlink="http://www.w3.org/1999/xlink" xlink:title="eye field length" id="ABBRID0ENVBG" xlink:type="simple">EFL</abbrev> 0.62. Legs: I 2.39 (0.78, 1.00, 0.34, 0.27), II 1.80 (0.56, 0.63, 0.34, 0.27), III 1.66 (0.51, 0.54, 0.34, 0.27), IV 2.00 (0.68, 0.71, 0.32, 0.29). Carapace almost square, red-brown, with a pair of indistinct dark brown patches medially on cephalic part, bearing dense, white setae forming two parallel transverse stripes on cheeks and golden-brown setae, two clusters of white setae near the PMEs on the dorsum. Clypeus dark brown. Fovea indistinct. Chelicerae red-brown, with two promarginal teeth and one retromarginal, pillar-shaped tooth bifurcated distally, with additional digitiform and round protuberances at the promargin and retromargin, respectively. Endites and labium colored as chelicerae. Sternum darker than endites, covered with pale, thin setae. Legs I with inflated, dark femora and tibiae, the latter bearing dense ventral setae, patellae yellow, tarsus pale yellow; other legs yellow with dark rings, except femora dark brown. Abdomen oval, dorsum dark medially, with spots of yellow scales anterolaterally and a yellow longitudinal band of scales posteriorly; venter brown.</p><fig id="F13" position="float" orientation="portrait"><object-id xmlns:xlink="http://www.w3.org/1999/xlink" content-type="doi" xlink:type="simple">10.3897/zookeys.968.55047.figure13</object-id><object-id xmlns:xlink="http://www.w3.org/1999/xlink" content-type="arpha" xlink:type="simple">6BA72FA0-A8E1-57B4-9F58-1261E8ECEE18</object-id><label>Figure 13.</label><caption><p>Male palp of the holotype of <italic><tp:taxon-name><tp:taxon-name-part taxon-name-part-type="genus" reg="Simaetha">Simaetha</tp:taxon-name-part> <tp:taxon-name-part taxon-name-part-type="species" reg="pengi">pengi</tp:taxon-name-part></tp:taxon-name></italic> sp. nov. <bold>A</bold> prolateral <bold>B</bold> retrolateral <bold>C</bold> ventral <bold>D</bold> dorsal. Scale bars: 0.1.</p></caption><graphic xmlns:xlink="http://www.w3.org/1999/xlink" xlink:href="zookeys-968-043-g013.jpg" position="float" orientation="portrait" xlink:type="simple" id="oo_453078.jpg"><uri content-type="original_file" xlink:type="simple">https://binary.pensoft.net/fig/453078</uri></graphic></fig><p><bold><italic>Palp</italic></bold> (Fig. <xref ref-type="fig" rid="F13">13A–D</xref>): tibia almost as long as wide, with transparent white scales dorsally, and a <abbrev xmlns:xlink="http://www.w3.org/1999/xlink" xlink:title="retrolateral tibial apophysis" id="ABBRID0E3WBG" xlink:type="simple">RTA</abbrev> less than tibial length, tapered to a slightly pointed tip, directed towards 1:00 o’clock in retrolateral view; cymbium hirsute, with a proximo-retrolateral triangular process and sparse, transparent white scales proximo-dorsally; bulb flat, with sperm duct extending along the margin; embolus arises from a plate-like base, superimposed on the surface of the bulb, slightly curved apically.</p><p><bold>Female</bold> (Fig. <xref ref-type="fig" rid="F14">14A, B, E, H</xref>). Total length 2.48. Carapace 1.10 long, 1.03 wide. Abdomen 1.40 long, 1.13 wide. Clypeus 0.02 high. Eye sizes and inter-distances: <abbrev xmlns:xlink="http://www.w3.org/1999/xlink" xlink:title="anterior median eye" id="ABBRID0EIXBG" xlink:type="simple">AME</abbrev> 0.26, <abbrev xmlns:xlink="http://www.w3.org/1999/xlink" xlink:title="anterior lateral eye" id="ABBRID0EMXBG" xlink:type="simple">ALE</abbrev> 0.12, <abbrev xmlns:xlink="http://www.w3.org/1999/xlink" xlink:title="posterior lateral eye" id="ABBRID0EQXBG" xlink:type="simple">PLE</abbrev> 0.12, <abbrev xmlns:xlink="http://www.w3.org/1999/xlink" xlink:title="anterior eye row width" id="ABBRID0EUXBG" xlink:type="simple">AERW</abbrev> 0.86, <abbrev xmlns:xlink="http://www.w3.org/1999/xlink" xlink:title="posterior eye row width" id="ABBRID0EYXBG" xlink:type="simple">PERW</abbrev> 1.01, <abbrev xmlns:xlink="http://www.w3.org/1999/xlink" xlink:title="eye field length" id="ABBRID0E3XBG" xlink:type="simple">EFL</abbrev> 0.59. Legs: I 1.98 (0.71, 0.76, 0.27, 0.24), II 1.64 (0.54, 0.59, 0.27, 0.24), III 1.53 (0.49, 0.51, 0.29, 0.24), IV 2.03 (0.71, 0.73, 0.32, 0.27). Habitus similar to that of male, except paler, and the chelicerae have one promarginal tooth and one retromarginal fissident with three cusps.</p><fig id="F14" position="float" orientation="portrait"><object-id xmlns:xlink="http://www.w3.org/1999/xlink" content-type="doi" xlink:type="simple">10.3897/zookeys.968.55047.figure14</object-id><object-id xmlns:xlink="http://www.w3.org/1999/xlink" content-type="arpha" xlink:type="simple">8ACAD75F-AD2A-5CC0-8B38-A99B2D2A381C</object-id><label>Figure 14.</label><caption><p><italic><tp:taxon-name><tp:taxon-name-part taxon-name-part-type="genus" reg="Simaetha">Simaetha</tp:taxon-name-part> <tp:taxon-name-part taxon-name-part-type="species" reg="pengi">pengi</tp:taxon-name-part></tp:taxon-name></italic> sp. nov., female paratype and male holotype <bold>A</bold> epigyne, ventral <bold>B</bold> vulva, dorsal <bold>C</bold> holotype habitus, dorsal <bold>D</bold> holotype habitus, ventral <bold>E</bold> paratype habitus, dorsal <bold>F</bold> holotype carapace, frontal <bold>G</bold> holotype chelicerae, dorsal <bold>H</bold> paratype chelicerae, dorsal. Scale bars: 0.1 (<bold>A, B, G, H</bold>); 0.5 (<bold>C–F</bold>).</p></caption><graphic xmlns:xlink="http://www.w3.org/1999/xlink" xlink:href="zookeys-968-043-g014.jpg" position="float" orientation="portrait" xlink:type="simple" id="oo_453079.jpg"><uri content-type="original_file" xlink:type="simple">https://binary.pensoft.net/fig/453079</uri></graphic></fig><p><bold><italic>Epigyne</italic></bold> (Fig. <xref ref-type="fig" rid="F14">14A, B</xref>): wider than long, with an anterior bell-shaped hood approximately 1.5 times longer than wide; copulatory openings slit-like, located medially, separated from each other by approximately 1.5 times the width of the hood; copulatory ducts short; spermathecae divided into two round chambers; fertilization ducts connected to the anterior part of the posterior chambers of the spermathecae.</p></tp:treatment-sec><tp:treatment-sec sec-type="distribution" id="SECID0EXZBG"><title>Distribution.</title><p>Known only from the type locality in Yunnan, China.</p></tp:treatment-sec></tp:taxon-treatment>
